# Supplementary material for: Cellular and Molecular Effects of the Bruck Syndrome-Associated Mutation in the PLOD2 Gene
Source: Int J Mol Sci. 2024 Dec 13;25(24):13379. doi: 10.3390/ijms252413379 (PMC11676324; doi:10.3390/ijms252413379)
Supplement: Supplementary file 1 [file ijms-25-13379-s001.zip › Supplementary Material 1.xlsx]

## Sheet: down
List of down-regulated genes in muscle sample from patients with Bruck syndrome
	gene	log2FoldChange	padj	FC	FC_sig
1	MYH2	-15.8562	3.7389e-34	1.68585e-05	-59317.2
2	RN7SL1	-15.4546	2.36145e-35	2.22695e-05	-44904.5
3	MYH1	-15.3127	1.11082e-28	2.45715e-05	-40697.5
4	TTN	-12.8562	1.07251e-199	0.000134862	-7415
5	MYOT	-12.5689	7.04577e-24	0.000164587	-6075.81
6	COQ8A	-12.3959	2.03452e-22	0.000185551	-5389.34
7	MALAT1	-11.9226	4.29295e-82	0.000257598	-3882.02
8	KLHL31	-11.7519	1.90006e-20	0.000289946	-3448.92
9	EIF4B	-11.7145	3.92105e-21	0.000297572	-3360.53
10	MIR133A1HG	-11.4298	1.30199e-19	0.000362481	-2758.76
11	PDK4	-11.373	1.78312e-08	0.000377045	-2652.2
12	PRPF8	-11.1524	4.59794e-19	0.000439326	-2276.21
13	TXLNB	-11.1333	1.24281e-18	0.000445194	-2246.21
14	OIP5-AS1	-11.1072	7.88814e-19	0.000453307	-2206.01
15	LDHA	-11.1044	4.93887e-16	0.000454209	-2201.63
16	FILIP1L	-10.99	6.06622e-18	0.000491693	-2033.79
17	CKMT2	-10.9038	1.57001e-16	0.000521938	-1915.94
18	PGAM2	-10.8862	2.06072e-16	0.00052836	-1892.65
19	CORO6	-10.8673	6.81931e-18	0.000535323	-1868.03
20	PLN	-10.803	8.21352e-17	0.000559712	-1786.63
21	MDH1	-10.7139	1.72163e-17	0.000595371	-1679.62
22	TIMP3	-10.6628	1.01626e-16	0.000616868	-1621.09
23	BTBD1	-10.6595	3.58326e-17	0.00061824	-1617.49
24	RPL15	-10.6114	3.64336e-17	0.000639211	-1564.43
25	RPL32	-10.5728	3.87255e-17	0.000656567	-1523.07
26	DDIT4L	-10.5703	1.73882e-14	0.000657685	-1520.49
27	LMCD1	-10.5648	5.34604e-17	0.000660183	-1514.73
28	APOBEC2	-10.4871	8.12788e-17	0.000696752	-1435.23
29	RPS4X	-10.4555	9.15774e-17	0.000712168	-1404.16
30	CD59	-10.3544	1.33085e-20	0.000763845	-1309.17
31	OAZ1	-10.3219	3.66007e-16	0.000781271	-1279.97
32	EIF4G2	-10.2025	8.54667e-33	0.000848672	-1178.31
33	RPL5	-10.1926	4.00206e-16	0.000854492	-1170.29
34	PCBP1	-10.095	9.03995e-16	0.000914305	-1093.73
35	TCEA3	-10.0834	9.22916e-16	0.000921712	-1084.94
36	MEF2D	-10.0455	1.42117e-15	0.000946251	-1056.8
37	CANX	-10.022	1.16458e-15	0.000961811	-1039.71
38	PRDX6	-10.0043	1.64883e-15	0.000973626	-1027.09
39	STYXL2	-9.99923	3.39085e-15	0.000977084	-1023.45
40	RHOA	-9.99402	2.26711e-15	0.000980619	-1019.76
41	TSPYL1	-9.98439	5.93379e-15	0.000987184	-1012.98
42	NUDT3	-9.95601	5.35166e-15	0.0010068	-993.249
43	FLNC	-9.88663	1.2426e-84	0.0010564	-946.612
44	AQP4	-9.84993	7.34217e-14	0.00108362	-922.834
45	CIPC	-9.84185	6.87579e-14	0.0010897	-917.68
46	MYL6B	-9.81626	2.67348e-13	0.0011092	-901.55
47	MYH11	-9.8114	2.62373e-07	0.00111294	-898.518
48	KCNQ1OT1	-9.75594	3.12216e-14	0.00115656	-864.63
49	MUC20-OT1	-9.74133	9.82225e-15	0.00116834	-855.917
50	TMEM131	-9.69678	9.94785e-14	0.00120498	-829.891
51	SATB1	-9.68866	8.04243e-14	0.00121178	-825.236
52	MAPT	-9.66397	1.64373e-13	0.0012327	-811.23
53	KBTBD12	-9.63149	2.90879e-14	0.00126076	-793.174
54	LENG8	-9.62159	7.63629e-14	0.00126944	-787.748
55	HNRNPA1	-9.6137	5.88109e-14	0.0012764	-783.452
56	NKTR	-9.60374	6.36522e-14	0.00128525	-778.06
57	EIF5A	-9.57498	2.80076e-14	0.00131113	-762.702
58	YWHAE	-9.57415	3.79949e-25	0.00131188	-762.265
59	TUBB	-9.56009	8.47354e-14	0.00132473	-754.87
60	CALM2	-9.54975	5.38949e-14	0.00133426	-749.481
61	SYNCRIP	-9.4971	4.03742e-14	0.00138384	-722.625
62	MLLT6	-9.46556	5.70757e-19	0.00141444	-706.995
63	PRKACA	-9.45019	1.7571e-13	0.00142958	-699.504
64	ACTN4	-9.43094	1.86217e-13	0.00144879	-690.231
65	PTP4A3	-9.42328	2.12733e-22	0.0014565	-686.578
66	HHATL	-9.42193	3.77928e-13	0.00145786	-685.936
67	FSTL1	-9.40864	1.94745e-12	0.00147136	-679.645
68	PRDX2	-9.40356	1.02028e-13	0.00147654	-677.259
69	MARF1	-9.34399	9.78546e-14	0.00153878	-649.864
70	BRD2	-9.3436	1.51011e-13	0.0015392	-649.687
71	FBP2	-9.30203	2.2998e-11	0.0015842	-631.233
72	SLC16A1	-9.28091	2.96014e-12	0.00160757	-622.058
73	ATP5PD	-9.25739	3.2976e-13	0.00163399	-611.999
74	OSBP	-9.24995	2.49646e-13	0.00164243	-608.853
75	HNRNPL	-9.23349	2.93266e-13	0.00166128	-601.946
76	TMBIM1	-9.23217	2.985e-13	0.0016628	-601.395
77	KLHL38	-9.23133	1.58587e-12	0.00166377	-601.044
78	PDE7A	-9.22964	2.12313e-13	0.00166572	-600.341
79	HSDL2	-9.20837	2.97617e-17	0.00169045	-591.557
80	LRP6	-9.20423	2.77922e-13	0.00169532	-589.86
81	NDUFB5	-9.19938	5.73853e-13	0.00170103	-587.88
82	SYNJ2BP	-9.19524	6.2768e-13	0.00170591	-586.197
83	REPIN1	-9.17402	3.2976e-13	0.00173119	-577.639
84	SCARNA5	-9.17195	4.98472e-13	0.00173368	-576.808
85	HLA-C	-9.16373	8.66292e-13	0.00174358	-573.533
86	RPL35A	-9.1428	4.43887e-13	0.00176907	-565.27
87	CASTOR3P	-9.13461	1.0236e-11	0.00177913	-562.072
88	SERF2	-9.11378	9.03969e-13	0.00180501	-554.013
89	KDM5D	-9.09096	4.98472e-13	0.00183378	-545.321
90	PPP2CA	-9.09022	7.43104e-13	0.00183472	-545.042
91	COX8A	-9.07667	9.81955e-13	0.00185204	-539.946
92	PPP2R3B	-9.06669	8.40417e-13	0.00186489	-536.225
93	MAF1	-9.05608	3.46099e-12	0.00187866	-532.294
94	SMARCC2	-9.03789	7.0907e-13	0.0019025	-525.624
95	SLC25A30	-9.03209	3.00188e-11	0.00191017	-523.515
96	FNIP1	-9.03108	9.27934e-13	0.0019115	-523.15
97	HSP90B1	-9.02598	2.54863e-12	0.00191827	-521.302
98	B3GALNT2	-9.02454	1.1223e-12	0.00192019	-520.782
99	CFH	-9.0231	8.97806e-12	0.0019221	-520.263
100	EID1	-8.99061	1.47561e-12	0.00196587	-508.68
101	INO80D	-8.98399	1.94766e-12	0.00197492	-506.35
102	MBNL1-AS1	-8.97236	2.8599e-12	0.00199091	-502.284
103	EPDR1	-8.96751	1.46044e-12	0.00199761	-500.597
104	ANKRD39	-8.92606	8.1238e-12	0.00205583	-486.422
105	ZBTB4	-8.92284	1.69781e-12	0.00206043	-485.337
106	ZNF710-AS1	-8.91489	4.09137e-12	0.00207181	-482.669
107	ZFP91	-8.90745	4.4944e-12	0.00208253	-480.186
108	PITRM1	-8.89978	2.12441e-12	0.00209363	-477.64
109	MCAM	-8.89937	2.57932e-11	0.00209421	-477.506
110	ANGPTL2	-8.89314	1.53805e-11	0.00210329	-475.445
111	ACTA2	-8.89012	4.18417e-07	0.00210769	-474.454
112	RAB1B	-8.87972	2.68946e-12	0.00212294	-471.044
113	S100A1	-8.87263	1.54855e-06	0.00213339	-468.737
114	HNRNPR	-8.86741	2.47417e-12	0.00214114	-467.042
115	SDHD	-8.84544	3.3976e-12	0.002174	-459.983
116	SIRT2	-8.8322	3.73748e-20	0.00219404	-455.781
117	MYOM3	-8.82379	4.1053e-41	0.00220685	-453.134
118	CCT8	-8.78976	3.59942e-12	0.00225953	-442.57
119	SNHG5	-8.78748	2.83795e-11	0.0022631	-441.871
120	SESN3	-8.76628	4.5073e-11	0.00229661	-435.424
121	MRPS25	-8.7615	4.70723e-12	0.00230423	-433.985
122	BDP1	-8.76057	4.10496e-12	0.00230572	-433.705
123	TUBA1B	-8.75553	9.89618e-12	0.00231378	-432.193
124	MTMR10	-8.75315	4.64991e-12	0.00231761	-431.479
125	ALDH6A1	-8.74723	6.1845e-12	0.00232713	-429.714
126	SDHA	-8.74422	4.39058e-12	0.00233199	-428.817
127	PPP1R27	-8.74017	9.58177e-12	0.00233856	-427.614
128	UBE2D4	-8.73575	2.6021e-11	0.00234572	-426.308
129	PRP4K	-8.72923	4.97869e-12	0.00235636	-424.384
130	LTN1	-8.70981	5.16242e-12	0.00238828	-418.711
131	LYRM7	-8.70821	1.18787e-11	0.00239093	-418.247
132	SRSF2	-8.70523	5.2684e-12	0.00239587	-417.384
133	FLOT1	-8.70408	1.7553e-11	0.00239778	-417.052
134	DHX36	-8.69621	9.14072e-12	0.00241091	-414.782
135	CHMP1B	-8.69273	4.57204e-10	0.00241672	-413.783
136	SRSF6	-8.67936	8.16882e-12	0.00243923	-409.966
137	ZFYVE16	-8.67743	7.40132e-12	0.0024425	-409.417
138	TSR1	-8.67266	9.54268e-12	0.00245059	-408.066
139	SRSF1	-8.65173	1.04004e-11	0.0024864	-402.188
140	CHRNB1	-8.64503	8.64074e-12	0.00249796	-400.327
141	EIF4E3	-8.6439	3.37204e-11	0.00249993	-400.011
142	ITCH	-8.63834	7.38416e-12	0.00250958	-398.473
143	SZRD1	-8.61154	1.8257e-11	0.00255662	-391.141
144	FERMT2	-8.6107	1.29271e-11	0.00255813	-390.911
145	PHB1	-8.60973	1.17756e-11	0.00255984	-390.649
146	CITED2	-8.5883	5.89779e-11	0.00259815	-384.89
147	DDX39B	-8.58356	3.00122e-11	0.0026067	-383.627
148	RPS4Y1	-8.57889	1.32158e-11	0.00261515	-382.387
149	MCFD2	-8.57349	2.28706e-11	0.00262495	-380.959
150	PPP3R1	-8.54939	1.59403e-11	0.00266918	-374.647
151	ACTC1	-8.54815	3.02135e-05	0.00267148	-374.324
152	PPFIA1	-8.54207	1.57473e-11	0.00268276	-372.75
153	ECI2	-8.53698	3.28688e-11	0.00269223	-371.439
154	DHRS7C	-8.52742	1.54404e-10	0.00271014	-368.984
155	DCAF11	-8.5222	2.07421e-11	0.00271996	-367.653
156	ATP1A1	-8.51177	4.2447e-11	0.0027397	-365.004
157	MRPS16	-8.50321	2.21987e-11	0.00275599	-362.846
158	RBM12	-8.50252	2.49994e-11	0.00275731	-362.672
159	ELOA	-8.50154	2.52947e-11	0.00275918	-362.426
160	MRPS18B	-8.49365	3.98415e-11	0.00277432	-360.449
161	ZBED1	-8.49301	4.66309e-11	0.00277554	-360.29
162	ZNF664	-8.49261	2.37667e-11	0.00277633	-360.188
163	BTBD6	-8.48077	7.12725e-11	0.0027992	-357.244
164	ZDBF2	-8.47935	2.65501e-11	0.00280195	-356.894
165	ABCF1	-8.47425	2.61742e-11	0.00281188	-355.634
166	HNRNPH3	-8.47233	2.52947e-11	0.00281562	-355.161
167	CEP170	-8.46534	2.70645e-11	0.00282929	-353.445
168	EIF2A	-8.45548	2.48926e-11	0.0028487	-351.038
169	IRGQ	-8.44462	3.72542e-11	0.00287023	-348.404
170	ITSN1	-8.43468	2.69649e-11	0.00289007	-346.012
171	NGRN	-8.42977	6.56378e-11	0.00289992	-344.837
172	ABCA9	-8.4294	6.49112e-11	0.00290066	-344.749
173	TP53INP2	-8.4271	7.16062e-10	0.0029053	-344.199
174	HCG18	-8.42683	2.52896e-11	0.00290583	-344.136
175	TAF15	-8.42103	2.83795e-11	0.00291754	-342.754
176	IDI1	-8.42059	1.18585e-10	0.00291843	-342.65
177	SLC25A6	-8.41805	8.76705e-11	0.00292357	-342.047
178	RPL3L	-8.4157	4.17353e-28	0.00292835	-341.489
179	SH3D19	-8.39105	3.80959e-11	0.00297881	-335.705
180	WIPI1	-8.38183	4.7161e-11	0.00299791	-333.566
181	GIT2	-8.3818	5.0941e-11	0.00299796	-333.561
182	ILK	-8.37827	4.50741e-11	0.00300532	-332.744
183	SNRPD3	-8.37725	6.71425e-11	0.00300744	-332.509
184	EI24	-8.37685	3.6832e-11	0.00300828	-332.416
185	ARHGAP17	-8.37436	4.49378e-11	0.00301347	-331.843
186	ZNF146	-8.37374	3.87211e-11	0.00301476	-331.701
187	DENND4B	-8.37054	4.90329e-15	0.00302146	-330.966
188	TIA1	-8.36885	3.98616e-11	0.00302499	-330.58
189	FKBP4	-8.36805	7.92866e-11	0.00302668	-330.395
190	COL18A1	-8.3611	1.75448e-10	0.0030413	-328.807
191	PFDN5	-8.35891	4.30783e-11	0.0030459	-328.31
192	GABARAPL2	-8.35421	5.77443e-11	0.00305586	-327.24
193	SLTM	-8.34941	4.2447e-11	0.00306604	-326.154
194	ALMS1	-8.34299	1.59569e-10	0.00307971	-324.706
195	SLC35A4	-8.33938	5.17978e-11	0.00308742	-323.895
196	DCAF7	-8.33512	4.2447e-11	0.00309655	-322.94
197	PTP4A2	-8.33259	1.27048e-21	0.003102	-322.373
198	ADSL	-8.32738	7.92989e-11	0.00311322	-321.211
199	ACTR1B	-8.32713	4.64505e-11	0.00311375	-321.157
200	ZNF655	-8.32504	7.43423e-11	0.00311827	-320.69
201	RPL26	-8.29657	6.42641e-11	0.00318041	-314.425
202	C2orf68	-8.29632	6.31145e-11	0.00318096	-314.37
203	DLG5	-8.28953	5.56752e-11	0.00319597	-312.894
204	TRAPPC12	-8.28524	6.5471e-11	0.00320549	-311.964
205	ATP5PO	-8.28385	8.83128e-11	0.00320859	-311.664
206	MTATP6P1	-8.26686	8.69933e-10	0.00324659	-308.016
207	MAP3K2	-8.26516	7.28463e-15	0.00325041	-307.654
208	WARS1	-8.25822	1.00787e-13	0.00326608	-306.178
209	FBXL3	-8.25068	8.77856e-11	0.00328321	-304.58
210	RBSN	-8.24155	8.07823e-11	0.00330405	-302.659
211	ATG9A	-8.23622	1.43076e-10	0.00331627	-301.543
212	STAG3L4	-8.23262	1.54404e-10	0.00332456	-300.792
213	ZC3H12C	-8.23204	1.26508e-10	0.00332591	-300.67
214	PRKAG1	-8.23085	1.3217e-10	0.00332865	-300.422
215	PIP4K2B	-8.22506	5.20175e-21	0.00334202	-299.22
216	HECA	-8.22145	1.82971e-10	0.0033504	-298.472
217	ATP5MC1	-8.21922	1.90219e-10	0.00335558	-298.011
218	CSNK1D	-8.21633	7.73358e-15	0.00336232	-297.414
219	RPS2P5	-8.2162	4.71287e-10	0.00336262	-297.387
220	USP16	-8.21603	8.83128e-11	0.00336301	-297.353
221	STEAP4	-8.21253	1.09631e-10	0.00337118	-296.632
222	LEPROT	-8.20831	9.38582e-11	0.00338105	-295.766
223	DEXI	-8.20595	5.24438e-10	0.00338659	-295.282
224	FKBP1A	-8.20409	1.25856e-10	0.00339095	-294.903
225	FGL2	-8.20245	8.06885e-10	0.00339482	-294.566
226	FLCN	-8.19655	1.85277e-10	0.00340872	-293.365
227	STX16	-8.19415	1.82944e-10	0.0034144	-292.877
228	KAT6B	-8.18995	1.55154e-14	0.00342437	-292.024
229	OGFOD1	-8.18331	1.2995e-10	0.00344016	-290.684
230	RBM14	-8.18128	1.17911e-10	0.003445	-290.276
231	VPS52	-8.17661	1.44616e-10	0.00345617	-289.337
232	TMEM109	-8.17478	2.34008e-10	0.00346055	-288.972
233	FMO2	-8.16172	6.40031e-10	0.00349202	-286.367
234	DDX3Y	-8.15573	1.54602e-10	0.00350655	-285.181
235	MALT1	-8.15556	3.3875e-10	0.00350697	-285.147
236	KY	-8.14078	6.76362e-09	0.00354307	-282.241
237	PPM1B	-8.13553	4.1469e-10	0.003556	-281.215
238	NDUFA6	-8.13481	1.79801e-10	0.00355778	-281.074
239	ITPRIPL2	-8.1309	2.26745e-10	0.00356744	-280.313
240	PSMA3	-8.12995	1.52441e-10	0.00356977	-280.13
241	DUSP1	-8.12873	3.77456e-09	0.00357279	-279.894
242	KDM1A	-8.12379	1.59218e-10	0.00358505	-278.936
243	ATF7	-8.11164	2.3901e-10	0.00361537	-276.597
244	FAM53B	-8.11048	2.36986e-10	0.00361828	-276.374
245	POPDC3	-8.10591	1.81501e-09	0.00362976	-275.5
246	ZNF252P	-8.08673	4.23252e-10	0.00367834	-271.862
247	DAB2	-8.08204	3.88469e-10	0.00369031	-270.98
248	SURF4	-8.08038	2.25271e-10	0.00369457	-270.667
249	BCAP29	-8.07773	3.29406e-10	0.00370135	-270.172
250	ETS2	-8.07671	9.91665e-14	0.00370399	-269.979
251	NDUFA9	-8.06783	2.93492e-10	0.00372684	-268.324
252	CA3	-8.06456	5.79208e-36	0.0037353	-267.716
253	CTSD	-8.06351	2.82431e-10	0.00373802	-267.521
254	MRPL19	-8.06238	3.19843e-14	0.00374096	-267.311
255	CCDC43	-8.06237	2.9175e-10	0.00374098	-267.31
256	SLC5A3	-8.06052	3.64487e-10	0.00374576	-266.968
257	QRICH1	-8.05542	2.15671e-10	0.00375904	-266.026
258	UBE3A	-8.05375	6.25607e-27	0.00376338	-265.718
259	PSMA3-AS1	-8.04128	3.33648e-10	0.00379607	-263.43
260	PTPA	-8.04052	1.57138e-17	0.00379805	-263.293
261	JPX	-8.03896	3.03778e-10	0.00380217	-263.008
262	NUP160	-8.03634	3.69385e-10	0.00380907	-262.531
263	SEC61A1	-8.01775	5.99667e-14	0.00385848	-259.169
264	N4BP2L2-IT2	-8.01492	3.64318e-10	0.00386605	-258.662
265	DYNC1I2	-8.0139	4.10368e-10	0.0038688	-258.478
266	TUBA1A	-8.00863	1.66402e-09	0.00388296	-257.536
267	MAPRE1	-8.0024	3.14576e-10	0.00389976	-256.426
268	MYREM	-7.99701	1.31677e-08	0.00391436	-255.469
269	VARS1	-7.99402	3.89593e-10	0.00392248	-254.941
270	TEX261	-7.98897	4.80571e-10	0.00393622	-254.051
271	TMEM43	-7.98416	9.73385e-10	0.00394936	-253.205
272	ZHX1	-7.98406	3.68329e-10	0.00394966	-253.186
273	EIF2S2	-7.98358	4.79373e-10	0.00395097	-253.102
274	PODN	-7.97889	4.20104e-09	0.00396382	-252.282
275	NOP9	-7.97507	7.98594e-14	0.00397433	-251.615
276	SLC35E1	-7.97476	3.94616e-10	0.00397519	-251.56
277	CLCC1	-7.97387	3.69154e-10	0.00397766	-251.404
278	DHX29	-7.97382	4.32539e-10	0.00397779	-251.396
279	FBXO42	-7.96425	3.78061e-10	0.00400424	-249.735
280	C2CD5	-7.95364	8.93659e-10	0.00403382	-247.904
281	WTAP	-7.9488	4.00246e-10	0.00404736	-247.075
282	MFSD14CP	-7.9488	4.25916e-10	0.00404737	-247.074
283	TMF1	-7.94398	4.32435e-10	0.00406091	-246.25
284	GTPBP6	-7.94288	4.21825e-10	0.00406402	-246.062
285	PPP1R10	-7.94181	5.80146e-10	0.00406702	-245.88
286	OGFRL1	-7.94011	6.59861e-10	0.00407182	-245.591
287	HEXA	-7.93949	5.64093e-10	0.00407356	-245.485
288	SMDT1	-7.93785	4.81147e-10	0.0040782	-245.206
289	PARP4	-7.93526	5.80536e-10	0.00408554	-244.766
290	PEX19	-7.92717	4.90388e-10	0.0041085	-243.398
291	ZNF780B	-7.9271	5.96686e-10	0.0041087	-243.386
292	TFPI	-7.92321	5.46235e-10	0.00411979	-242.731
293	SSRP1	-7.91974	4.95754e-10	0.00412971	-242.148
294	MTCO1P12	-7.91753	1.81501e-09	0.00413607	-241.776
295	TPD52L2	-7.91506	5.48545e-10	0.00414313	-241.363
296	ATMIN	-7.91413	5.17172e-10	0.00414582	-241.207
297	SOCS5	-7.90757	4.73712e-10	0.00416471	-240.113
298	MIR22HG	-7.89893	8.5793e-10	0.00418972	-238.679
299	ROBO4	-7.89066	1.10224e-09	0.00421381	-237.315
300	PA2G4	-7.89051	6.556e-10	0.00421424	-237.29
301	IMPDH2	-7.88909	7.26585e-13	0.0042184	-237.057
302	PSMC4	-7.88649	6.95701e-10	0.00422599	-236.631
303	SNAP23	-7.87809	6.95739e-10	0.0042507	-235.256
304	MIR23AHG	-7.87473	3.15805e-09	0.00426059	-234.709
305	RNF103	-7.87384	9.82623e-10	0.00426323	-234.564
306	MYADML2	-7.8719	4.8233e-09	0.00426897	-234.249
307	OTUD1	-7.87176	4.86207e-09	0.00426938	-234.226
308	MATR3	-7.87068	1.36566e-09	0.00427257	-234.051
309	ANGPTL1	-7.86055	3.17294e-09	0.00430268	-232.414
310	CARINH	-7.85886	1.30708e-09	0.00430772	-232.141
311	MRPS5	-7.85248	6.55541e-10	0.00432681	-231.117
312	MTND2P28	-7.84154	1.62825e-09	0.00435975	-229.371
313	LAP3	-7.84128	7.32238e-10	0.00436055	-229.329
314	AASDHPPT	-7.83574	8.89681e-10	0.00437732	-228.45
315	PPP1R15B	-7.83197	7.63267e-10	0.00438877	-227.854
316	ZNF496	-7.82738	7.51905e-10	0.00440276	-227.13
317	NDUFC2	-7.82318	1.69584e-09	0.00441559	-226.47
318	GSTK1	-7.82085	2.08884e-13	0.00442273	-226.105
319	RGL2	-7.82048	7.29705e-10	0.00442385	-226.047
320	KDELR2	-7.81805	9.95169e-10	0.00443131	-225.667
321	NOTCH4	-7.80239	3.68269e-13	0.00447966	-223.231
322	HIGD2A	-7.80233	9.14501e-10	0.00447986	-223.222
323	CPSF1	-7.8015	1.0857e-09	0.00448245	-223.092
324	MYL9	-7.79791	2.59152e-08	0.00449362	-222.538
325	MTPN	-7.79706	2.67348e-13	0.00449627	-222.407
326	HOXA10	-7.79601	3.95129e-09	0.00449953	-222.245
327	SMIM30	-7.79421	9.88235e-10	0.00450516	-221.968
328	RNF13	-7.79016	9.43686e-10	0.00451782	-221.346
329	CASD1	-7.79015	1.31072e-09	0.00451783	-221.345
330	LAMTOR5	-7.78784	1.13687e-09	0.00452509	-220.99
331	UBA5	-7.7837	9.80324e-10	0.00453808	-220.357
332	PEX26	-7.77767	1.00925e-09	0.00455709	-219.438
333	PER2	-7.77755	3.52373e-09	0.00455746	-219.42
334	FABP4	-7.77112	4.83856e-09	0.00457785	-218.443
335	P2RX6	-7.76942	1.72918e-09	0.00458324	-218.186
336	TMEM233	-7.76248	1.38689e-08	0.00460532	-217.14
337	MT1X	-7.76217	2.08757e-09	0.00460631	-217.093
338	GSPT1	-7.76164	7.66185e-21	0.00460801	-217.013
339	NEK9	-7.74103	6.69754e-22	0.00467433	-213.934
340	NFATC2IP	-7.73608	1.33467e-09	0.00469038	-213.202
341	RRN3	-7.73572	3.69598e-09	0.00469156	-213.149
342	GOSR2	-7.72743	1.33236e-09	0.00471858	-211.928
343	CSTF2T	-7.72719	1.38048e-09	0.00471936	-211.893
344	CD99	-7.7234	3.12755e-16	0.00473178	-211.337
345	HNRNPA3	-7.72135	1.51645e-19	0.00473851	-211.037
346	DEPP1	-7.71115	1.34462e-08	0.00477214	-209.55
347	PVR	-7.70937	3.45873e-09	0.00477803	-209.291
348	ABCE1	-7.70715	1.67833e-09	0.00478537	-208.97
349	AKT1S1	-7.70278	1.74395e-09	0.0047999	-208.338
350	NDUFB10	-7.70105	4.54206e-17	0.00480566	-208.088
351	UBE2W	-7.69977	3.77456e-09	0.00480993	-207.903
352	IWS1	-7.69962	2.15918e-09	0.00481042	-207.882
353	ANKRD36	-7.69461	6.81951e-09	0.00482715	-207.162
354	TRIM32	-7.69367	2.14154e-09	0.00483032	-207.026
355	PABPN1	-7.693	1.60434e-09	0.00483257	-206.929
356	PANK4	-7.69269	1.74616e-09	0.00483358	-206.886
357	SVIL-AS1	-7.68605	1.99046e-09	0.00485588	-205.936
358	LRIG1	-7.6843	6.44342e-20	0.00486179	-205.686
359	LIX1L	-7.6792	1.79974e-09	0.00487901	-204.96
360	MGP	-7.6732	3.40809e-08	0.00489932	-204.11
361	CASP8AP2	-7.67206	2.26842e-09	0.0049032	-203.949
362	GPRC5C	-7.66818	2.05061e-09	0.0049164	-203.401
363	TMED7	-7.66796	1.97351e-09	0.00491714	-203.37
364	VPS4A	-7.66434	2.02591e-09	0.0049295	-202.86
365	CXCL14	-7.65929	6.37757e-09	0.00494679	-202.151
366	ITGA5	-7.65886	3.19166e-09	0.00494828	-202.09
367	ZNF587	-7.65454	2.80194e-09	0.00496312	-201.486
368	TTC14	-7.65425	2.10398e-09	0.00496411	-201.446
369	DDR1	-7.65312	3.08318e-09	0.00496801	-201.288
370	U2AF2	-7.6519	1.93965e-09	0.00497219	-201.118
371	VPS13C	-7.65114	9.04825e-32	0.00497482	-201.012
372	DCAF10	-7.64987	1.92261e-09	0.00497921	-200.835
373	ACOT2	-7.64449	3.23645e-09	0.00499781	-200.088
374	NAA60	-7.64433	2.90146e-09	0.00499835	-200.066
375	ACTR10	-7.64387	2.1139e-09	0.00499996	-200.002
376	RICTOR	-7.64245	6.12348e-19	0.00500489	-199.805
377	B3GNT5	-7.64197	1.73303e-08	0.00500654	-199.739
378	SMCR8	-7.63974	2.2128e-09	0.00501428	-199.431
379	ZNF493	-7.63379	3.20003e-09	0.00503502	-198.609
380	CALCRL	-7.62807	5.70293e-09	0.00505503	-197.823
381	ATP5IF1	-7.6264	3.45801e-09	0.00506086	-197.595
382	TLCD4	-7.62339	2.62416e-09	0.00507143	-197.183
383	YIPF3	-7.62125	2.23786e-09	0.00507895	-196.891
384	NEURL4	-7.62013	2.28376e-09	0.00508292	-196.737
385	FILIP1	-7.61869	1.35896e-28	0.00508798	-196.542
386	SDHAP4	-7.61535	2.79965e-09	0.00509976	-196.088
387	BLOC1S6	-7.61252	2.2897e-09	0.00510978	-195.703
388	THUMPD1	-7.60084	2.95642e-09	0.00515131	-194.125
389	AGPAT1	-7.60063	2.84533e-09	0.00515207	-194.097
390	HSD17B12	-7.59779	3.20327e-09	0.00516222	-193.715
391	SCARNA6	-7.5938	3.26509e-09	0.00517653	-193.18
392	TXLNGY	-7.59269	2.4496e-09	0.00518051	-193.031
393	AGPAT5	-7.59097	8.71178e-09	0.00518669	-192.801
394	CROCCP2	-7.58817	5.51618e-09	0.00519677	-192.427
395	SLC1A4	-7.58276	4.84507e-08	0.00521631	-191.706
396	ZNF436	-7.57793	3.59593e-09	0.00523379	-191.066
397	ITGA9	-7.57331	3.83318e-09	0.00525056	-190.456
398	FZD4	-7.56589	2.74241e-21	0.00527763	-189.479
399	SNORA73B	-7.56465	3.14623e-08	0.0052822	-189.315
400	NMRK2	-7.56377	1.43361e-07	0.00528541	-189.2
401	PIGS	-7.55794	6.09312e-09	0.00530682	-188.437
402	CEBPZOS	-7.55552	3.64633e-12	0.00531571	-188.122
403	IFIT1	-7.54877	3.52373e-09	0.00534063	-187.244
404	PRRC2A	-7.5414	6.86638e-21	0.00536802	-186.289
405	TSNAX	-7.5391	4.27676e-09	0.00537658	-185.992
406	RNU4-2	-7.5385	3.71239e-12	0.00537881	-185.915
407	AGMAT	-7.53481	1.10092e-08	0.00539257	-185.44
408	ZNF791	-7.52667	4.32286e-09	0.00542308	-184.397
409	ZFTRAF1	-7.526	3.95129e-09	0.0054256	-184.312
410	ETFB	-7.51848	4.95255e-09	0.00545398	-183.352
411	TMEM50B	-7.51826	3.54314e-09	0.00545479	-183.325
412	PRMT5	-7.51419	5.65764e-09	0.0054702	-182.809
413	NEB	-7.51249	5.27508e-79	0.00547667	-182.593
414	GPX1	-7.511	4.91256e-09	0.00548232	-182.405
415	MSRB2	-7.50723	7.42442e-09	0.00549666	-181.929
416	SLC37A4	-7.49431	3.2877e-08	0.00554611	-180.306
417	PRKRA	-7.49331	2.99476e-12	0.00554996	-180.181
418	MTCH2	-7.49055	2.82002e-12	0.00556057	-179.838
419	CHORDC1	-7.48843	5.58106e-09	0.00556873	-179.574
420	MRPL30	-7.48722	4.37206e-09	0.00557341	-179.423
421	CEP63	-7.48699	4.80729e-09	0.0055743	-179.395
422	RWDD2B	-7.47886	6.66804e-09	0.00560583	-178.386
423	SGPL1	-7.46984	5.00067e-09	0.00564096	-177.275
424	SPSB3	-7.46853	6.26793e-09	0.0056461	-177.113
425	HNRNPUL2	-7.46806	4.62552e-09	0.00564794	-177.056
426	CCND2	-7.46779	4.49217e-08	0.00564901	-177.022
427	ZNF605	-7.4648	5.66896e-09	0.0056607	-176.657
428	CCDC141	-7.45968	1.61831e-07	0.00568083	-176.03
429	ZNF197	-7.45643	6.2852e-09	0.00569363	-175.635
430	HAT1	-7.45343	5.21309e-09	0.0057055	-175.27
431	TTC23-AS1	-7.4497	1.04363e-08	0.00572027	-174.817
432	PBX2	-7.44789	5.17728e-09	0.00572747	-174.597
433	HIGD1A	-7.44539	8.67587e-09	0.00573741	-174.295
434	COX15	-7.44265	5.85581e-09	0.00574828	-173.965
435	ARF5	-7.44255	7.95777e-09	0.00574869	-173.953
436	MRPL34	-7.44191	5.98399e-08	0.00575124	-173.876
437	CYLD	-7.4325	2.37753e-14	0.00578889	-172.745
438	EIF1AY	-7.4269	8.0089e-09	0.00581141	-172.075
439	FRK	-7.42614	8.83081e-09	0.00581445	-171.985
440	ATP5MF	-7.42392	8.02503e-09	0.00582342	-171.72
441	TP53INP1	-7.42347	1.27985e-08	0.00582523	-171.667
442	RBAK	-7.42138	6.88079e-09	0.00583367	-171.419
443	DDX6	-7.42026	1.44377e-28	0.00583822	-171.285
444	COX5B	-7.40537	9.37745e-25	0.00589878	-169.527
445	RHOQ	-7.40378	1.15019e-19	0.00590527	-169.34
446	TMEM168	-7.4008	7.78028e-09	0.00591749	-168.991
447	POLR3E	-7.38607	6.74115e-12	0.0059782	-167.274
448	ZNF276	-7.38517	1.17011e-08	0.00598193	-167.17
449	DHX16	-7.38256	8.01206e-09	0.00599279	-166.867
450	G0S2	-7.37805	4.5706e-07	0.00601152	-166.347
451	CCNDBP1	-7.37444	8.30477e-09	0.00602661	-165.931
452	EIF3K	-7.37167	1.15085e-22	0.00603819	-165.612
453	PYURF	-7.36706	1.08263e-08	0.0060575	-165.085
454	TMT1A	-7.36562	2.19473e-16	0.00606354	-164.92
455	PER3	-7.36473	1.08987e-14	0.0060673	-164.818
456	SNW1	-7.3646	8.52976e-09	0.00606785	-164.803
457	MYO19	-7.36415	1.42431e-08	0.00606976	-164.751
458	SMG1P3	-7.36253	2.04049e-08	0.00607657	-164.566
459	ISLR	-7.36232	2.94026e-08	0.00607742	-164.543
460	SUN2	-7.36159	2.52964e-18	0.00608054	-164.459
461	HSPA1B	-7.36017	1.43443e-08	0.00608649	-164.298
462	ZBTB1	-7.35747	8.99823e-09	0.00609792	-163.99
463	MYOM2	-7.35583	9.31416e-32	0.00610483	-163.805
464	WDR27	-7.35121	1.89358e-08	0.00612442	-163.281
465	ATP5MG	-7.34764	8.96782e-09	0.00613959	-162.877
466	BCL9L	-7.345	2.03184e-11	0.00615086	-162.579
467	OTUD5	-7.34305	9.41231e-09	0.00615915	-162.36
468	PRRG1	-7.34278	1.10462e-08	0.00616033	-162.329
469	ZNF37A	-7.3419	9.21182e-09	0.00616408	-162.23
470	ZNF772	-7.33985	2.50892e-08	0.00617286	-161.999
471	PLEKHM1P1	-7.33917	8.77597e-09	0.00617576	-161.923
472	LAMTOR1	-7.3384	1.29327e-08	0.00617904	-161.837
473	ARHGAP23	-7.33368	1.36299e-08	0.00619928	-161.309
474	COG2	-7.3336	1.03519e-08	0.00619965	-161.299
475	ARPIN	-7.33291	1.00635e-08	0.00620261	-161.222
476	EIF4ENIF1	-7.33245	9.6756e-09	0.00620459	-161.171
477	CCDC97	-7.33128	1.056e-08	0.00620964	-161.04
478	KCTD10	-7.33064	1.59288e-08	0.00621238	-160.969
479	TUBGCP5	-7.32357	9.44651e-09	0.0062429	-160.182
480	BAG5	-7.32001	1.01893e-08	0.0062583	-159.788
481	EFCAB14	-7.3193	5.32545e-20	0.00626139	-159.709
482	E2F8	-7.31734	1.9546e-08	0.0062699	-159.492
483	SMPD4	-7.31681	1.04327e-08	0.00627221	-159.433
484	UTY	-7.3053	2.72309e-14	0.00632245	-158.166
485	POLL	-7.30516	1.18908e-08	0.00632305	-158.152
486	NUP62	-7.30425	1.22769e-08	0.00632706	-158.051
487	SLC16A1-AS1	-7.29919	2.81024e-08	0.00634927	-157.498
488	BZW2	-7.29744	2.81904e-21	0.006357	-157.307
489	PDIA6	-7.29594	9.12894e-12	0.00636362	-157.143
490	ZNF562	-7.29527	2.65031e-08	0.00636657	-157.071
491	PLCL2	-7.29267	3.51829e-17	0.00637805	-156.788
492	MOAP1	-7.28426	1.60999e-08	0.00641532	-155.877
493	MTHFD2	-7.28119	3.84881e-08	0.00642901	-155.545
494	TMSB10	-7.28042	2.36418e-08	0.00643242	-155.463
495	C11orf54	-7.27914	1.63082e-08	0.00643813	-155.325
496	PELO	-7.27659	1.68566e-08	0.00644952	-155.05
497	WDR45B	-7.27325	1.40977e-08	0.00646449	-154.691
498	TNNI2	-7.27287	7.34674e-26	0.0064662	-154.65
499	DYNC1LI2	-7.26708	5.08618e-20	0.0064922	-154.031
500	GGNBP2	-7.26133	2.52413e-11	0.00651812	-153.418
501	SDHAP1	-7.2592	1.44545e-08	0.00652774	-153.192
502	SH3BP5-AS1	-7.2592	3.01457e-08	0.00652774	-153.192
503	ECH1	-7.25649	1.37572e-20	0.00654004	-152.904
504	SCARNA7	-7.2503	1.79034e-08	0.00656814	-152.25
505	ZNF555	-7.24889	3.53357e-08	0.00657458	-152.101
506	TMEM129	-7.24356	1.71327e-08	0.00659887	-151.541
507	SSR2	-7.24139	1.66181e-08	0.00660883	-151.313
508	RAD21	-7.23694	1.7823e-21	0.00662924	-150.847
509	AMOTL2	-7.23551	1.25538e-10	0.00663584	-150.697
510	MIRLET7A1HG	-7.23544	2.59152e-08	0.00663615	-150.69
511	BIVM	-7.22495	2.10619e-08	0.00668458	-149.598
512	ASPA	-7.22056	2.59152e-08	0.00670492	-149.144
513	GSTM3	-7.2178	8.32813e-08	0.00671776	-148.859
514	MASP1	-7.21721	8.69468e-07	0.00672053	-148.798
515	SNX14	-7.20646	1.71068e-08	0.0067708	-147.693
516	TPP1	-7.2064	1.8833e-08	0.00677108	-147.687
517	HIF1A	-7.20044	2.72396e-08	0.00679911	-147.078
518	ERLEC1	-7.19722	2.73408e-08	0.00681428	-146.751
519	TMX2	-7.19533	2.0115e-08	0.00682325	-146.558
520	MYOC	-7.19334	1.87586e-07	0.00683265	-146.356
521	SHANK3	-7.1821	7.15282e-18	0.0068861	-145.22
522	WDR45	-7.18038	2.08474e-08	0.00689429	-145.048
523	GRINA	-7.17868	2.17517e-08	0.00690244	-144.876
524	CCNK	-7.17766	2.16245e-08	0.00690731	-144.774
525	CPEB2	-7.17694	2.82493e-08	0.00691076	-144.702
526	HBP1	-7.17666	1.00454e-16	0.00691209	-144.674
527	ATG16L1	-7.17034	2.12532e-08	0.00694246	-144.041
528	H1-4	-7.16981	2.19555e-08	0.00694502	-143.988
529	HDAC3	-7.16911	2.09784e-08	0.00694835	-143.919
530	MTHFD1	-7.16873	5.04762e-17	0.0069502	-143.881
531	LRRC8C	-7.16802	3.8488e-08	0.0069536	-143.81
532	LRRC30	-7.16662	7.86482e-08	0.00696036	-143.671
533	SKIC2	-7.16501	2.3463e-08	0.00696814	-143.51
534	HLA-DPA1	-7.16409	3.13165e-08	0.0069726	-143.419
535	LPCAT3	-7.16385	3.67216e-08	0.00697375	-143.395
536	CRYZL2P	-7.16384	7.58957e-08	0.0069738	-143.394
537	CARS1	-7.16355	2.64657e-08	0.00697519	-143.365
538	ZNF506	-7.16314	2.22889e-08	0.00697716	-143.325
539	PNPO	-7.1584	3.11672e-08	0.00700015	-142.854
540	NNMT	-7.15532	0.00597546	0.0070151	-142.55
541	SMARCB1	-7.1541	2.55074e-08	0.00702102	-142.429
542	ZNF654	-7.15403	2.52508e-08	0.0070214	-142.422
543	CHERP	-7.15291	3.06911e-08	0.00702681	-142.312
544	NMNAT3	-7.15091	2.70324e-08	0.00703658	-142.114
545	SMC4	-7.14684	2.84781e-08	0.00705644	-141.714
546	TGFB3	-7.14486	6.24843e-08	0.00706614	-141.52
547	LDHB	-7.1422	2.99769e-08	0.00707917	-141.259
548	GNL1	-7.14089	2.57237e-08	0.00708562	-141.131
549	IARS1	-7.13786	2.86915e-23	0.00710052	-140.835
550	GIT1	-7.13392	2.44392e-08	0.00711991	-140.451
551	NOP14	-7.13384	2.53144e-08	0.00712034	-140.443
552	VSIR	-7.13354	6.03713e-08	0.00712182	-140.413
553	PLEKHM1	-7.13277	3.14235e-08	0.00712559	-140.339
554	MSRB1	-7.13049	3.60873e-08	0.00713691	-140.117
555	CENATAC	-7.12682	2.64212e-08	0.00715508	-139.761
556	PYGB	-7.12503	7.50528e-08	0.00716396	-139.588
557	CACNA1C	-7.12444	4.6659e-08	0.00716685	-139.531
558	AKAP17A	-7.12264	2.72537e-08	0.00717581	-139.357
559	RN7SL3	-7.12002	4.57587e-10	0.00718888	-139.104
560	SNORA53	-7.11997	1.26763e-07	0.0071891	-139.099
561	FXN	-7.11948	5.38501e-08	0.00719157	-139.052
562	THUMPD3	-7.11832	3.06033e-08	0.00719733	-138.94
563	RNF139	-7.11694	2.86922e-08	0.00720424	-138.807
564	PSEN2	-7.11676	2.83011e-08	0.00720513	-138.79
565	LSM14A	-7.11602	5.21411e-17	0.00720882	-138.719
566	NEDD8	-7.10981	3.60359e-08	0.00723992	-138.123
567	OMA1	-7.10744	3.27267e-08	0.00725181	-137.897
568	THBS3	-7.10683	8.65371e-08	0.00725488	-137.838
569	ZNF32	-7.10562	8.53026e-08	0.00726097	-137.723
570	HECTD1	-7.105	2.28327e-33	0.00726409	-137.664
571	MOB3C	-7.10259	6.8168e-08	0.00727624	-137.434
572	THAP11	-7.09914	7.33226e-08	0.00729367	-137.105
573	HDAC8	-7.09622	3.9637e-08	0.00730844	-136.828
574	ARL2BP	-7.09152	4.35503e-08	0.00733228	-136.383
575	BACE1-AS	-7.09068	3.69e-08	0.00733655	-136.304
576	RABGEF1P1	-7.08941	4.04877e-08	0.00734301	-136.184
577	AGAP2	-7.08887	3.08225e-08	0.00734579	-136.132
578	MRPL2	-7.08792	3.15475e-08	0.00735063	-136.043
579	CRBN	-7.08671	7.33224e-14	0.00735678	-135.929
580	FASTKD5	-7.0845	5.4604e-08	0.00736804	-135.721
581	TRIM27	-7.082	5.77856e-08	0.00738086	-135.486
582	ZNF587B	-7.07533	4.91496e-08	0.00741502	-134.861
583	XPO5	-7.07521	3.70016e-08	0.00741566	-134.85
584	REX1BD	-7.07439	3.25738e-08	0.00741988	-134.773
585	ZNF12	-7.0735	3.40789e-08	0.00742446	-134.69
586	CLK2	-7.07283	5.28218e-08	0.00742792	-134.627
587	PPP1R3E	-7.07237	4.54456e-08	0.00743026	-134.585
588	NOL8	-7.06888	3.66291e-08	0.00744827	-134.259
589	TRIM22	-7.0673	5.74598e-08	0.0074564	-134.113
590	GPSM2	-7.06722	7.55514e-08	0.00745682	-134.105
591	SNORD17	-7.06608	2.52441e-07	0.00746273	-133.999
592	ORAI1	-7.05971	9.27283e-08	0.00749575	-133.409
593	SNRPN	-7.05781	4.52891e-08	0.00750564	-133.233
594	BCL2L2	-7.05767	4.15414e-08	0.00750635	-133.221
595	RNF5	-7.05651	5.35284e-08	0.00751242	-133.113
596	SLC35E2A	-7.05496	1.28504e-07	0.00752046	-132.971
597	XPC	-7.05203	5.75041e-08	0.00753576	-132.701
598	SCARB2	-7.05122	5.05558e-24	0.00754001	-132.626
599	USP9Y	-7.04525	1.7748e-18	0.00757126	-132.078
600	PRPF38A	-7.04404	5.12345e-08	0.00757761	-131.968
601	CRELD1	-7.04315	5.27409e-08	0.00758231	-131.886
602	VAMP2	-7.04125	5.03231e-08	0.00759231	-131.712
603	ECM2	-7.03696	9.76049e-08	0.00761488	-131.322
604	HERC2P9	-7.03006	6.9374e-08	0.00765139	-130.695
605	TLR4	-7.02647	6.14557e-08	0.00767046	-130.37
606	WIPF1	-7.01773	5.27657e-08	0.00771707	-129.583
607	PPIEL	-7.01457	2.4767e-07	0.00773401	-129.299
608	STEAP3	-7.01307	7.4212e-11	0.00774203	-129.165
609	DDX52	-7.00671	4.85835e-08	0.00777626	-128.597
610	ADHFE1	-7.00547	7.36239e-08	0.00778296	-128.486
611	ARF3	-7.00475	7.84146e-08	0.00778681	-128.422
612	TRIM13	-7.00453	4.52465e-08	0.00778801	-128.402
613	DNAJB4	-6.9984	1.26017e-17	0.00782117	-127.858
614	TIMM17B	-6.99337	5.83814e-08	0.00784849	-127.413
615	KDR	-6.99033	2.15918e-09	0.00786505	-127.145
616	PINK1	-6.98787	1.90124e-16	0.00787848	-126.928
617	EMG1	-6.98666	5.28704e-08	0.00788509	-126.822
618	MBD4	-6.97474	7.2301e-08	0.0079505	-125.778
619	RILP	-6.97285	8.01456e-08	0.00796094	-125.613
620	ZNF510	-6.97146	5.79659e-08	0.00796858	-125.493
621	GABPB1-IT1	-6.96924	7.5737e-08	0.00798087	-125.3
622	PARN	-6.9672	5.93157e-08	0.00799216	-125.123
623	DUSP16	-6.96689	2.33781e-10	0.00799389	-125.095
624	NFYA	-6.95634	1.00733e-07	0.00805253	-124.185
625	CHCHD10	-6.95339	1.85548e-15	0.00806904	-123.93
626	TATDN1	-6.94545	7.27998e-08	0.00811353	-123.251
627	WDFY1	-6.94509	6.50498e-08	0.00811555	-123.22
628	MRPS6	-6.93632	9.27308e-08	0.00816505	-122.473
629	CPNE3	-6.93572	3.52397e-13	0.00816844	-122.422
630	SCAMP3	-6.9339	6.92967e-08	0.00817878	-122.268
631	CLN8	-6.93376	7.93114e-08	0.00817956	-122.256
632	BLOC1S1	-6.92783	1.09588e-07	0.00821324	-121.755
633	CHML	-6.92716	1.4458e-07	0.00821709	-121.698
634	H4C8	-6.9262	1.30548e-07	0.00822256	-121.617
635	RNASEH1	-6.92562	7.35845e-08	0.00822584	-121.568
636	FXYD6	-6.92381	8.54204e-08	0.00823617	-121.416
637	TRIM2	-6.92301	8.39219e-08	0.00824075	-121.348
638	KAT5	-6.92142	7.66131e-08	0.00824984	-121.214
639	MGAT4B	-6.91641	7.20209e-08	0.00827854	-120.794
640	NDUFS3	-6.9148	6.84932e-15	0.00828776	-120.66
641	THAP5	-6.91227	7.3203e-08	0.00830229	-120.449
642	TBL3	-6.91068	9.35841e-08	0.0083115	-120.315
643	DYNC1H1	-6.90959	1.83013e-32	0.00831775	-120.225
644	NUBP2	-6.90807	7.45786e-08	0.00832652	-120.098
645	ELP5	-6.90774	1.09863e-07	0.00832841	-120.071
646	L3MBTL2	-6.90252	8.94961e-08	0.00835859	-119.637
647	SLC38A4	-6.90046	9.81738e-08	0.00837054	-119.467
648	RPUSD3	-6.89679	8.67683e-08	0.00839188	-119.163
649	ZNF767P	-6.89346	8.33291e-08	0.00841129	-118.888
650	ATP6V1F	-6.89335	1.04676e-07	0.00841194	-118.879
651	MTAP	-6.89312	8.33291e-08	0.00841328	-118.86
652	TRIM52	-6.8926	8.77945e-08	0.00841627	-118.818
653	ANKRD10-IT1	-6.88676	1.57277e-07	0.00845044	-118.337
654	GPALPP1	-6.8858	1.17907e-07	0.00845606	-118.258
655	HSPG2	-6.88434	3.6794e-26	0.00846459	-118.139
656	UBL7	-6.87964	9.77447e-08	0.00849221	-117.755
657	ZNF891	-6.87574	9.54825e-08	0.00851525	-117.436
658	SLC39A7	-6.87499	1.12075e-07	0.00851967	-117.375
659	SPRYD4	-6.86866	1.37249e-07	0.00855714	-116.862
660	ATP7A	-6.86414	8.94081e-08	0.00858397	-116.496
661	NDUFA11	-6.86267	9.69479e-08	0.00859273	-116.378
662	PPP1R37	-6.86253	1.05495e-07	0.00859354	-116.366
663	HLA-DPB1	-6.85754	1.85091e-07	0.00862334	-115.964
664	ZCRB1	-6.85603	1.39538e-07	0.00863237	-115.843
665	COG8	-6.85426	1.16124e-07	0.00864297	-115.701
666	RBFA	-6.85357	1.84272e-07	0.00864706	-115.646
667	ZNF281	-6.8514	1.10343e-07	0.00866009	-115.472
668	TMEM205	-6.84369	1.33132e-07	0.00870653	-114.856
669	PCBD1	-6.84229	1.13304e-07	0.00871494	-114.745
670	PDPR	-6.84154	5.20211e-19	0.00871951	-114.685
671	TMLHE	-6.8389	1.21065e-07	0.00873548	-114.476
672	CARF	-6.83707	1.13539e-07	0.00874655	-114.331
673	TFE3	-6.83379	1.09588e-07	0.00876647	-114.071
674	TRAP1	-6.83359	9.84297e-21	0.00876768	-114.055
675	ITPK1	-6.8334	1.6844e-07	0.00876885	-114.04
676	ZFY	-6.82867	1.06339e-07	0.00879765	-113.667
677	GOPC	-6.82843	2.07674e-10	0.00879908	-113.648
678	NDUFB8	-6.82678	1.58981e-07	0.00880916	-113.518
679	ARMC8	-6.82274	2.44122e-15	0.00883388	-113.201
680	CCDC144BP	-6.8222	2.33955e-07	0.00883717	-113.158
681	EP400P1	-6.82136	1.19e-07	0.00884229	-113.093
682	URB1	-6.81515	2.86144e-12	0.00888048	-112.607
683	GLRX	-6.81377	2.89337e-07	0.00888893	-112.499
684	MAP3K7CL	-6.81349	1.37979e-06	0.00889067	-112.478
685	PCDHGC3	-6.81084	1.90854e-07	0.00890705	-112.271
686	ARL6IP1	-6.80918	1.85901e-07	0.00891726	-112.142
687	CCN2	-6.80795	1.63418e-06	0.00892487	-112.047
688	LGALS8	-6.80786	1.51212e-07	0.00892542	-112.04
689	ELMO2	-6.80525	3.58253e-10	0.00894159	-111.837
690	RIGI	-6.80502	1.46131e-07	0.00894302	-111.819
691	SAT2	-6.80231	1.73636e-07	0.00895982	-111.609
692	CRYZL1	-6.80226	1.28874e-07	0.00896018	-111.605
693	PDE4DIPP2	-6.79793	3.14875e-25	0.00898708	-111.271
694	RCC2	-6.79619	1.33299e-07	0.00899792	-111.137
695	TAP1	-6.79535	1.56818e-07	0.00900316	-111.072
696	MCTS1	-6.7925	1.62839e-07	0.00902096	-110.853
697	SCHIP1	-6.79066	5.92456e-07	0.0090325	-110.711
698	HPS5	-6.78808	1.31999e-07	0.00904866	-110.514
699	SLC12A7	-6.78585	2.51459e-07	0.00906265	-110.343
700	GRIPAP1	-6.78518	1.38692e-07	0.00906687	-110.292
701	MRPL4	-6.78318	1.42757e-07	0.00907947	-110.139
702	RTL10	-6.78113	1.43361e-07	0.00909234	-109.983
703	MRPS11	-6.78064	1.66005e-07	0.00909542	-109.945
704	PAX8-AS1	-6.77723	1.34924e-06	0.00911697	-109.686
705	ASF1A	-6.77222	1.49688e-07	0.00914871	-109.305
706	BBS2	-6.76637	2.51956e-12	0.00918587	-108.863
707	RSPO3	-6.76243	4.20672e-06	0.00921096	-108.566
708	TINF2	-6.75269	1.57755e-07	0.00927339	-107.835
709	TM6SF1	-6.75214	3.96536e-10	0.00927688	-107.795
710	MRPL40	-6.75127	1.69998e-07	0.00928251	-107.729
711	SLC35A3	-6.7504	1.81514e-07	0.00928811	-107.665
712	KIF2A	-6.7496	5.02469e-07	0.00929323	-107.605
713	UBE2V1	-6.74801	1.85901e-07	0.00930351	-107.486
714	UFC1	-6.74489	1.60434e-07	0.00932363	-107.254
715	PTGR2	-6.74299	2.85184e-07	0.00933592	-107.113
716	PTGES3L	-6.74265	1.99164e-07	0.00933813	-107.088
717	ATF6B	-6.74216	2.17219e-07	0.00934128	-107.052
718	HSF1	-6.73771	5.15771e-15	0.00937014	-106.722
719	CES2	-6.73267	3.91385e-12	0.00940294	-106.35
720	BCL2L11	-6.73055	1.89851e-07	0.00941681	-106.193
721	ZNF224	-6.72992	2.40911e-07	0.00942088	-106.147
722	SCAND2P	-6.72984	1.93977e-07	0.00942145	-106.141
723	GNE	-6.72721	1.71396e-07	0.00943858	-105.948
724	HMGN4	-6.72163	1.90854e-07	0.00947519	-105.539
725	WDR73	-6.72006	2.14455e-07	0.00948549	-105.424
726	CCNC	-6.71743	2.21906e-07	0.0095028	-105.232
727	HCG11	-6.71433	2.28653e-07	0.00952325	-105.006
728	GPRASP1	-6.71135	3.36076e-07	0.00954297	-104.789
729	SLC7A6OS	-6.70888	1.92422e-07	0.00955929	-104.61
730	IFITM3	-6.70056	2.45506e-07	0.00961457	-104.009
731	EHMT2	-6.6964	2.85184e-07	0.00964238	-103.709
732	CEP20	-6.69414	1.09126e-09	0.0096575	-103.547
733	UNC119B	-6.69252	2.19785e-07	0.00966831	-103.431
734	IBTK	-6.69094	1.44179e-22	0.00967889	-103.318
735	NDUFB9	-6.68747	6.62148e-17	0.00970219	-103.07
736	ZNF217	-6.6822	2.34443e-07	0.00973775	-102.693
737	AKT3	-6.6813	6.84802e-15	0.00974378	-102.63
738	CCPG1	-6.67544	2.56284e-07	0.00978343	-102.214
739	STAG3L5P	-6.67189	2.4767e-07	0.00980755	-101.962
740	TMEM140	-6.6686	6.686e-07	0.00982994	-101.73
741	BTN3A1	-6.66771	6.02634e-07	0.009836	-101.667
742	H2AC6	-6.6665	3.93327e-07	0.00984426	-101.582
743	COA8	-6.66434	3.55081e-07	0.00985904	-101.43
744	MICOS13	-6.6638	2.31939e-07	0.0098627	-101.392
745	MID2	-6.6636	3.71831e-07	0.00986411	-101.378
746	PSMA6	-6.66156	2.57328e-07	0.00987804	-101.235
747	DUSP28	-6.66137	2.95969e-07	0.00987933	-101.221
748	CMTR2	-6.65465	2.47878e-07	0.00992544	-100.751
749	BAG6	-6.64405	5.013e-26	0.00999864	-100.014
750	PGPEP1L	-6.64403	6.84111e-07	0.00999881	-100.012
751	MPV17L	-6.6428	7.13718e-07	0.0100073	-99.9268
752	LYVE1	-6.64028	9.28294e-06	0.0100248	-99.7526
753	ZNF780A	-6.63963	2.80483e-07	0.0100293	-99.7077
754	BRCC3	-6.63587	3.12505e-07	0.0100555	-99.4482
755	OAS3	-6.63389	4.01733e-07	0.0100693	-99.3115
756	C17orf75	-6.6304	3.33351e-07	0.0100937	-99.0718
757	SYNRG	-6.62321	5.34408e-14	0.0101442	-98.5788
758	SELENON	-6.62168	2.07043e-09	0.0101549	-98.4748
759	MCRIP1	-6.62157	3.8109e-07	0.0101557	-98.4672
760	SCARF1	-6.61886	3.37913e-07	0.0101748	-98.2824
761	LIPE	-6.61162	8.87618e-07	0.010226	-97.7901
762	HERC2P2	-6.61094	3.6344e-11	0.0102308	-97.7442
763	RNU4-1	-6.61085	1.30044e-05	0.0102314	-97.738
764	PRR33	-6.61042	3.00594e-07	0.0102345	-97.7089
765	RCAN1	-6.60653	3.50354e-07	0.0102621	-97.4459
766	KDM4A	-6.59913	4.57442e-07	0.0103148	-96.9477
767	NDN	-6.59541	4.43217e-07	0.0103415	-96.6978
768	PMF1	-6.59488	3.69889e-07	0.0103453	-96.662
769	CC2D1A	-6.59273	3.90578e-07	0.0103607	-96.5183
770	CLIC1	-6.58674	7.33669e-07	0.0104038	-96.1186
771	SLC2A11	-6.5867	3.75461e-07	0.0104041	-96.1158
772	PSMC2	-6.58516	6.3504e-18	0.0104152	-96.0131
773	RBM27	-6.58382	3.72777e-07	0.0104249	-95.9243
774	KBTBD4	-6.58054	5.00264e-07	0.0104486	-95.7065
775	CNOT3	-6.57954	5.00953e-07	0.0104559	-95.6397
776	FAN1	-6.5795	6.03611e-16	0.0104562	-95.6374
777	BTN3A2	-6.57747	6.88479e-07	0.0104709	-95.5026
778	REXO4	-6.57647	4.78458e-07	0.0104781	-95.4367
779	VAMP7	-6.57639	3.50143e-07	0.0104788	-95.431
780	CEP290	-6.56942	8.0184e-07	0.0105295	-94.9715
781	TBX2	-6.56873	4.39951e-07	0.0105345	-94.9261
782	TBCEL	-6.56846	5.30202e-07	0.0105365	-94.9084
783	IRF1	-6.56733	8.24621e-07	0.0105448	-94.8339
784	NME6	-6.56681	3.93922e-07	0.0105485	-94.8
785	HLA-F	-6.56553	5.99908e-07	0.0105579	-94.7156
786	DDX49	-6.56475	4.46929e-07	0.0105637	-94.6642
787	ZNF548	-6.56435	5.26133e-07	0.0105666	-94.6381
788	NAA10	-6.56336	4.39951e-07	0.0105738	-94.5732
789	SLC35F6	-6.55867	4.06965e-07	0.0106082	-94.2663
790	TMEM115	-6.55856	4.13661e-07	0.010609	-94.2592
791	NAXE	-6.55493	4.23247e-07	0.0106358	-94.0222
792	MRPL49	-6.55385	3.94116e-07	0.0106437	-93.9521
793	SERPINA5	-6.55331	2.10152e-05	0.0106477	-93.917
794	MAZ	-6.55191	4.49659e-12	0.0106581	-93.8256
795	TOPORS	-6.5518	3.89059e-07	0.0106589	-93.8185
796	CD248	-6.54985	2.66899e-06	0.0106733	-93.6916
797	OGN	-6.54778	1.93896e-06	0.0106886	-93.5573
798	NDUFS1	-6.54756	5.79221e-18	0.0106902	-93.5434
799	RAB9B	-6.54496	7.35126e-07	0.0107096	-93.3745
800	CPSF4	-6.53851	4.29297e-07	0.0107575	-92.9583
801	ZNF133	-6.53796	4.13881e-07	0.0107616	-92.9228
802	GUSBP18	-6.53559	1.13047e-06	0.0107793	-92.7701
803	MDC1	-6.53312	2.1995e-09	0.0107978	-92.6117
804	MZF1	-6.53216	5.27066e-07	0.010805	-92.5501
805	ZNF394	-6.52994	5.3731e-07	0.0108216	-92.4076
806	SEPTIN7P2	-6.52852	4.74717e-07	0.0108323	-92.3169
807	HAUS3	-6.52808	4.64646e-07	0.0108356	-92.2886
808	JKAMP	-6.52637	4.34125e-07	0.0108485	-92.179
809	TAF9	-6.52532	5.39701e-07	0.0108563	-92.1125
810	BNIP2	-6.52422	4.0508e-18	0.0108646	-92.0419
811	TRIM26	-6.52294	4.59732e-07	0.0108742	-91.9605
812	HECTD2	-6.51957	5.95163e-07	0.0108997	-91.7456
813	PEX10	-6.51643	6.67437e-07	0.0109235	-91.5461
814	BTN2A1	-6.51472	5.37531e-07	0.0109364	-91.4378
815	ARPC4	-6.51431	4.77935e-07	0.0109395	-91.4118
816	CALD1	-6.51394	1.11121e-14	0.0109423	-91.3882
817	RPS25	-6.51348	6.34947e-27	0.0109458	-91.3592
818	GPKOW	-6.50906	5.30842e-07	0.0109794	-91.0799
819	ITGB4	-6.50793	6.61776e-06	0.010988	-91.0086
820	SRCAP	-6.5075	4.8545e-07	0.0109913	-90.9812
821	RING1	-6.50293	5.26133e-07	0.0110261	-90.6937
822	LRRN1	-6.50216	4.41027e-06	0.011032	-90.6453
823	POLR2A	-6.50076	1.01776e-21	0.0110427	-90.5572
824	RN7SL4P	-6.49984	5.49055e-07	0.0110497	-90.4998
825	NSUN5P1	-6.49838	7.4297e-07	0.0110609	-90.4084
826	ASAP3	-6.49546	3.37525e-11	0.0110834	-90.2253
827	GET1	-6.49414	6.18615e-07	0.0110935	-90.1427
828	PYCR2	-6.49331	5.66568e-07	0.0110999	-90.0907
829	HCCS	-6.49087	3.77456e-09	0.0111187	-89.9386
830	PPP2R3C	-6.48885	5.22043e-07	0.0111342	-89.813
831	PPP1R18	-6.48826	6.95457e-07	0.0111388	-89.7764
832	NPTN-IT1	-6.48803	7.94831e-07	0.0111406	-89.7617
833		-6.4877	6.13387e-07	0.0111432	-89.7411
834	UBOX5	-6.48652	6.30593e-07	0.0111523	-89.6679
835	C15orf40	-6.48561	1.45439e-06	0.0111593	-89.6114
836	ASB12	-6.48548	8.05837e-07	0.0111603	-89.6034
837	MAK16	-6.48537	5.26133e-07	0.0111611	-89.5965
838	SLC25A12	-6.47504	4.18532e-19	0.0112414	-88.9571
839	CYBB	-6.47292	1.54855e-06	0.0112579	-88.8264
840	PDPR2P	-6.47252	8.22682e-07	0.011261	-88.8021
841	COMMD7	-6.47249	7.23995e-07	0.0112613	-88.8
842	EMC6	-6.46986	9.60691e-07	0.0112818	-88.6385
843	STING1	-6.46983	1.02553e-06	0.011282	-88.6365
844	TIMM22	-6.46546	5.7759e-07	0.0113162	-88.3687
845	GUSBP1	-6.46433	8.43929e-07	0.0113251	-88.2995
846	ASMTL	-6.46337	6.86657e-07	0.0113327	-88.2404
847	CYYR1	-6.45985	5.84543e-07	0.0113603	-88.0256
848	PRSS44P	-6.45835	9.73399e-07	0.0113721	-87.9343
849	BLMH	-6.45806	2.88608e-09	0.0113745	-87.9163
850	ATXN2L	-6.45705	2.1714e-11	0.0113824	-87.8548
851	CDC42EP3	-6.45653	9.01049e-10	0.0113865	-87.8233
852	RIOK2	-6.45636	6.12746e-07	0.0113878	-87.8129
853	ALG11	-6.45604	6.84111e-07	0.0113904	-87.7935
854	CRCP	-6.45377	6.97954e-07	0.0114084	-87.655
855	ZNF383	-6.45011	3.08318e-09	0.0114373	-87.4335
856	CNOT10	-6.44956	7.64997e-07	0.0114417	-87.3999
857	SUZ12P1	-6.44919	9.65292e-07	0.0114446	-87.3773
858	PARGP1	-6.44713	7.01553e-07	0.0114609	-87.2529
859	VPS11	-6.4461	3.3745e-09	0.0114691	-87.1908
860	LINC01355	-6.44575	1.72783e-06	0.011472	-87.1691
861	LUZP1	-6.44069	2.87398e-09	0.0115122	-86.8642
862	CRAMP1	-6.43819	7.67069e-07	0.0115322	-86.7136
863	DPH2	-6.43509	7.87878e-07	0.011557	-86.5275
864	H3C6	-6.43055	7.64296e-07	0.0115934	-86.2557
865	TIMM10B	-6.42853	7.11875e-07	0.0116097	-86.1351
866	AARS2	-6.42678	9.2395e-07	0.0116238	-86.0306
867	EME2	-6.42564	1.66201e-06	0.0116329	-85.9629
868	DDX51	-6.42171	1.13247e-06	0.0116647	-85.7291
869	HSPE1	-6.42079	7.36659e-07	0.0116721	-85.6742
870	MYCBP2	-6.41387	1.57321e-27	0.0117282	-85.2644
871	EGLN1	-6.41367	3.81152e-14	0.0117298	-85.2526
872	ZNF662	-6.40863	1.92674e-06	0.0117709	-84.955
873	SOCS7	-6.40707	4.96369e-08	0.0117836	-84.8636
874	MGME1	-6.40521	9.85328e-07	0.0117989	-84.7539
875	HLA-DRA	-6.4045	2.01435e-14	0.0118047	-84.7122
876	HYOU1	-6.40435	7.38131e-09	0.0118059	-84.7033
877	PGM5P2	-6.40243	2.43513e-06	0.0118216	-84.5909
878	ARHGAP5	-6.40076	9.73596e-25	0.0118353	-84.4928
879	YOD1	-6.39847	8.11546e-07	0.0118541	-84.3588
880	BABAM1	-6.39676	9.65513e-07	0.0118681	-84.2593
881	SGSH	-6.39537	9.85328e-07	0.0118796	-84.1777
882	ZNHIT3	-6.38413	9.60691e-07	0.0119725	-83.5247
883	TTC5	-6.38408	9.58944e-07	0.0119729	-83.522
884	BTN3A3	-6.3835	1.24423e-06	0.0119778	-83.488
885	TAPBP	-6.3833	5.36793e-13	0.0119794	-83.4765
886	DNAJC2	-6.3822	1.00977e-06	0.0119886	-83.4127
887	FXYD1	-6.3799	9.00197e-07	0.0120076	-83.2803
888	THBS2	-6.37703	1.93461e-06	0.0120315	-83.1148
889	CTBP1	-6.3765	8.13907e-22	0.012036	-83.0843
890	SMG1	-6.37597	8.90295e-23	0.0120404	-83.0534
891	ZNF598	-6.37479	8.88398e-07	0.0120503	-82.9858
892	STARD10	-6.37467	4.40964e-06	0.0120513	-82.9789
893	YKT6	-6.37209	1.99553e-11	0.0120729	-82.8304
894	DSEL	-6.37059	1.84771e-06	0.0120854	-82.7446
895	RHOU	-6.36836	1.39386e-06	0.0121041	-82.6167
896	CMC2	-6.36825	1.64504e-06	0.012105	-82.6104
897	TOP3B	-6.36179	1.03159e-06	0.0121593	-82.2414
898	STN1	-6.35804	1.46821e-06	0.012191	-82.0279
899	PSMD7	-6.35719	3.90864e-17	0.0121982	-81.9793
900	ZNF542P	-6.35481	1.27973e-06	0.0122183	-81.8442
901	KMT2D	-6.35204	1.89074e-27	0.0122418	-81.6874
902	NTAN1	-6.34813	1.47057e-06	0.0122751	-81.466
903	ZNF841	-6.34492	1.69851e-06	0.0123023	-81.2853
904	PCDHGB6	-6.34009	2.1847e-06	0.0123436	-81.0135
905	SUPT20H	-6.33752	3.42149e-11	0.0123656	-80.8695
906	ZNF546	-6.3353	1.19287e-06	0.0123847	-80.7448
907	MRPL45	-6.33221	6.38393e-09	0.0124112	-80.5723
908	SOX9-AS1	-6.33073	2.82295e-08	0.0124239	-80.4897
909	PTGER4	-6.33003	1.36988e-06	0.01243	-80.4507
910	CASP4	-6.32729	3.67018e-06	0.0124536	-80.2979
911	RNF19B	-6.32684	2.14176e-06	0.0124575	-80.2728
912	KCTD7	-6.32459	1.65024e-06	0.012477	-80.1475
913	RCBTB2	-6.32398	1.11796e-06	0.0124823	-80.1136
914	UNKL	-6.32042	3.10674e-10	0.0125131	-79.9163
915	CMYA5	-6.31822	7.63444e-39	0.0125322	-79.7947
916	TRIAP1	-6.31817	1.51299e-06	0.0125326	-79.7921
917	L3MBTL1	-6.31535	1.52221e-06	0.0125571	-79.6361
918	NELFE	-6.31013	1.85078e-06	0.0126027	-79.3482
919	NELFCD	-6.30761	3.55017e-13	0.0126247	-79.21
920	ADCY6	-6.30554	8.28505e-15	0.0126428	-79.0963
921	API5	-6.30197	4.03132e-15	0.0126741	-78.901
922	SYS1	-6.30059	1.64627e-06	0.0126863	-78.8252
923	PDCD6	-6.29666	1.56256e-06	0.0127209	-78.6108
924	TRMT5	-6.29621	2.4106e-06	0.0127248	-78.5866
925	SEPTIN7P14	-6.29335	1.45768e-06	0.0127501	-78.4309
926	TBC1D24	-6.29076	1.26975e-06	0.012773	-78.2904
927	TRIM16L	-6.28991	2.07822e-06	0.0127806	-78.2439
928	SNRNP27	-6.2839	8.0378e-09	0.0128338	-77.919
929	KBTBD7	-6.28322	1.30919e-06	0.0128399	-77.8819
930	CSNK2A2	-6.27777	6.11518e-11	0.0128885	-77.5887
931	ZNF514	-6.27658	1.80201e-08	0.0128992	-77.5242
932	SSPN	-6.27647	4.45545e-21	0.0129001	-77.5187
933	H4C3	-6.27452	1.61783e-06	0.0129176	-77.4137
934	KIAA0408	-6.27223	2.79992e-06	0.0129381	-77.291
935	PCDHGB7	-6.27162	2.47717e-06	0.0129436	-77.2584
936	GTF2IP12	-6.27088	3.24877e-06	0.0129502	-77.219
937	HSPA1A	-6.26796	7.03253e-10	0.0129764	-77.0628
938	SELENOH	-6.26673	1.4487e-06	0.0129875	-76.997
939	ARHGAP27	-6.26623	1.42456e-06	0.012992	-76.9702
940	LYNX1	-6.26621	1.85386e-06	0.0129922	-76.9692
941	RNF125	-6.26577	5.012e-06	0.0129962	-76.9457
942	DCAF13	-6.26479	1.69851e-06	0.013005	-76.8934
943	TATDN2	-6.26379	1.46969e-06	0.013014	-76.8402
944	ASPN	-6.26303	3.06711e-06	0.0130208	-76.8
945	TPO	-6.26117	2.017e-06	0.0130377	-76.7007
946	DCTPP1	-6.25629	1.66069e-06	0.0130818	-76.4418
947	TMEM204	-6.24745	1.9519e-06	0.0131623	-75.9748
948	TANGO2	-6.24344	5.47725e-08	0.0131989	-75.7641
949	RPL7A	-6.23798	9.13687e-25	0.0132489	-75.4778
950	BLTP2	-6.23674	1.65154e-22	0.0132603	-75.4129
951	SETMAR	-6.23406	2.57091e-06	0.013285	-75.2727
952	SDR39U1	-6.23267	7.07401e-11	0.0132978	-75.2006
953	PLAU	-6.22836	2.43506e-06	0.0133376	-74.9761
954	RNF216P1	-6.22695	1.67795e-06	0.0133506	-74.903
955	TRAPPC4	-6.22675	1.71998e-06	0.0133525	-74.8923
956	KPNA1	-6.22505	9.26003e-15	0.0133682	-74.8044
957	JMJD4	-6.22492	2.34552e-06	0.0133694	-74.7976
958	ZNF417	-6.21866	2.48039e-06	0.0134275	-74.4739
959	ARMC10	-6.2158	1.99796e-06	0.0134542	-74.3262
960	PCDHGA10	-6.21331	3.33458e-06	0.0134774	-74.1982
961	ARL2	-6.21206	1.81336e-06	0.0134892	-74.1336
962	INTS3	-6.21162	9.15017e-17	0.0134932	-74.1114
963	TRAM2	-6.2079	2.06837e-08	0.0135281	-73.9205
964	MED20	-6.20571	2.08432e-06	0.0135486	-73.8082
965	SPTSSA	-6.20385	6.14888e-06	0.0135661	-73.7132
966	DUSP11	-6.20309	2.19607e-06	0.0135732	-73.6744
967	DNAJC4	-6.20245	2.11861e-06	0.0135793	-73.6415
968	ANXA2R-AS1	-6.20042	2.78649e-06	0.0135984	-73.5382
969	ATP13A2	-6.19392	1.97908e-06	0.0136598	-73.2075
970	RPL32P3	-6.19227	2.36225e-06	0.0136755	-73.1237
971	TNC	-6.19191	0.00449191	0.0136789	-73.1054
972	AGGF1	-6.19168	2.29175e-06	0.013681	-73.0939
973	RBMXL1	-6.19058	2.20411e-06	0.0136915	-73.0382
974	EAF1	-6.19006	1.94948e-06	0.0136964	-73.0118
975	ZNF484	-6.18772	2.4618e-06	0.0137187	-72.8934
976	ZNF551	-6.18767	4.39992e-06	0.0137191	-72.8908
977	CEP68	-6.18338	3.3794e-20	0.01376	-72.6744
978	DCBLD1	-6.18283	2.77921e-06	0.0137652	-72.647
979	DANCR	-6.18255	4.20199e-06	0.0137679	-72.6327
980	TATDN2P3	-6.1816	9.45463e-06	0.013777	-72.5849
981	CLN5	-6.17696	2.2993e-06	0.0138213	-72.352
982	THBS1	-6.17476	5.00973e-07	0.0138424	-72.2416
983	SLC25A24	-6.17453	1.70634e-08	0.0138446	-72.2302
984	LPAR6	-6.17441	2.52662e-06	0.0138458	-72.2243
985	HPS1	-6.17154	2.36868e-06	0.0138734	-72.0806
986	ZNF558	-6.16528	2.31293e-06	0.0139336	-71.7688
987	ZNF71	-6.16475	2.48821e-06	0.0139388	-71.7422
988	ADIRF	-6.16472	2.07158e-05	0.0139391	-71.7406
989	VPS37B	-6.16398	2.2608e-06	0.0139463	-71.7038
990	ZNF559	-6.16362	5.09745e-06	0.0139498	-71.6858
991	CCHCR1	-6.16295	2.69622e-06	0.0139562	-71.653
992	TMBIM4	-6.16137	2.59997e-06	0.0139715	-71.5742
993	RNF123	-6.16072	2.76561e-19	0.0139778	-71.5422
994	SPTB	-6.15828	3.66027e-22	0.0140014	-71.4212
995	GRPEL2	-6.15451	2.7619e-08	0.0140381	-71.2347
996	ZNF844	-6.15332	7.23915e-06	0.0140497	-71.1761
997	NUBP1	-6.15245	2.519e-06	0.0140581	-71.1332
998	KMT2A	-6.15237	3.02831e-22	0.0140589	-71.1293
999	ID3	-6.15146	4.82911e-06	0.0140678	-71.0846
1000	PPP4R1L	-6.15112	4.09719e-06	0.0140712	-71.0674
1001	COA1	-6.14834	5.71981e-17	0.0140982	-70.9308
1002	CROCCP3	-6.14701	2.99565e-06	0.0141113	-70.8653
1003	PEG3	-6.14692	6.13792e-06	0.0141121	-70.8609
1004	CASP4LP	-6.14614	5.60686e-05	0.0141197	-70.8228
1005	ADCY10P1	-6.14366	4.01734e-06	0.0141441	-70.7008
1006	CCDC25	-6.1415	2.42482e-10	0.0141653	-70.5952
1007	ZC3H10	-6.13771	2.54835e-06	0.0142025	-70.4102
1008	BORCS7	-6.13582	2.73905e-06	0.0142212	-70.3177
1009	ABCF2	-6.13552	3.06181e-06	0.0142241	-70.3033
1010	ZNF585A	-6.13192	3.21764e-06	0.0142597	-70.1279
1011	EGLN2	-6.13115	3.16588e-06	0.0142672	-70.0908
1012	CD46	-6.13059	3.16193e-20	0.0142727	-70.0636
1013	CTSO	-6.12898	2.93732e-06	0.0142887	-69.9854
1014	PCDHGA6	-6.12806	4.07364e-06	0.0142978	-69.9409
1015	PAQR4	-6.123	7.94341e-06	0.0143481	-69.6956
1016	HERC2	-6.12055	5.05532e-24	0.0143725	-69.5774
1017	PRKY	-6.12015	3.00286e-06	0.0143764	-69.5582
1018	NEU1	-6.11907	2.7683e-06	0.0143872	-69.5063
1019	LYSMD1	-6.1125	3.12399e-06	0.0144529	-69.1902
1020	GEN1	-6.11156	3.92084e-06	0.0144623	-69.1455
1021	EVC	-6.11137	7.24987e-08	0.0144642	-69.1363
1022	SLC25A51	-6.11136	3.16926e-06	0.0144643	-69.1356
1023	APPL1	-6.10934	3.67504e-21	0.0144846	-69.0388
1024	CYB5RL	-6.1076	3.14378e-06	0.014502	-68.9558
1025	NOS3	-6.10728	4.02677e-06	0.0145053	-68.9405
1026	MFHAS1	-6.10727	4.92329e-06	0.0145053	-68.9403
1027	CHD4	-6.10724	2.91091e-06	0.0145057	-68.9385
1028	MED7	-6.107	3.24203e-06	0.0145081	-68.9271
1029	WDR46	-6.10652	2.8622e-06	0.0145129	-68.9043
1030	LCP1	-6.10651	4.18236e-06	0.014513	-68.9035
1031	DGKE	-6.10638	3.04733e-06	0.0145143	-68.8975
1032	ZNF526	-6.10519	3.00286e-06	0.0145263	-68.8406
1033	TYW5	-6.10488	3.46207e-06	0.0145294	-68.826
1034	ZNF512	-6.10466	3.85014e-06	0.0145316	-68.8155
1035	DAXX	-6.10345	3.34694e-06	0.0145438	-68.7577
1036	ZSCAN26	-6.09947	3.78305e-06	0.014584	-68.5681
1037	CHROMR	-6.09904	4.52145e-06	0.0145883	-68.548
1038	ZNF154	-6.09836	4.10555e-06	0.0145952	-68.5158
1039	AP1S2	-6.09722	2.80076e-14	0.0146068	-68.4614
1040	ERAP2	-6.09653	7.02968e-06	0.0146137	-68.4288
1041	GMPPA	-6.09242	3.02808e-06	0.0146554	-68.2341
1042	THAP9-AS1	-6.08926	4.59806e-06	0.0146876	-68.0847
1043	FADS1	-6.08254	1.33964e-05	0.0147561	-67.7686
1044	PPP1R3D	-6.08159	5.15021e-06	0.0147659	-67.7235
1045	RNF13P1	-6.0799	1.95479e-05	0.0147832	-67.6443
1046	LRRC32	-6.07836	5.0705e-10	0.0147989	-67.5724
1047	PXN	-6.07661	1.61749e-15	0.014817	-67.4902
1048	ZBTB39	-6.07649	3.36681e-06	0.0148182	-67.4847
1049	RBM7	-6.07621	3.68873e-06	0.0148211	-67.4715
1050	NOMO1	-6.07568	5.10671e-11	0.0148265	-67.4468
1051	MSANTD7	-6.0752	3.8985e-06	0.0148314	-67.4246
1052	XK	-6.07464	3.71097e-06	0.0148372	-67.3981
1053	DGAT1	-6.07332	2.82285e-08	0.0148507	-67.3367
1054	CENPT	-6.0681	3.29334e-08	0.0149046	-67.0935
1055	GATAD1	-6.06734	3.29111e-12	0.0149125	-67.058
1056	RRN3P3	-6.0661	5.3767e-06	0.0149253	-67.0003
1057	NSUN5P2	-6.06564	5.78846e-06	0.01493	-66.9792
1058	PCYT1A	-6.0512	3.71887e-19	0.0150802	-66.312
1059	UBE2F	-6.0512	5.93647e-06	0.0150803	-66.3119
1060	TMEM9B-AS1	-6.05061	4.88792e-06	0.0150864	-66.2848
1061	PDLIM3	-6.04264	2.31155e-43	0.0151699	-65.9199
1062	PSMA2	-6.04113	3.73943e-06	0.0151858	-65.851
1063	SARM1	-6.04071	4.44369e-06	0.0151903	-65.8316
1064	CDK5RAP3	-6.03932	4.24464e-06	0.0152049	-65.7684
1065	LRRC57	-6.03928	4.79382e-06	0.0152053	-65.7664
1066	GMPR2	-6.038	3.06033e-08	0.0152189	-65.708
1067	WDCP	-6.03491	4.25841e-06	0.0152514	-65.5676
1068	ENAM	-6.03472	1.06911e-05	0.0152534	-65.5591
1069	GPANK1	-6.03265	4.04722e-06	0.0152754	-65.4648
1070	MED10	-6.02864	3.94515e-06	0.0153179	-65.283
1071	TNFAIP8L1	-6.02774	5.4912e-06	0.0153274	-65.2425
1072	INO80C	-6.02705	5.26715e-06	0.0153347	-65.2115
1073	NDE1	-6.02566	4.66373e-06	0.0153495	-65.1487
1074	NFXL1	-6.02361	4.34192e-06	0.0153714	-65.0559
1075	SDHB	-6.02316	5.70757e-19	0.0153762	-65.0355
1076	LINC01359	-6.02227	5.64896e-06	0.0153856	-64.9957
1077	DEPDC5	-6.02176	4.84906e-06	0.0153911	-64.9726
1078	C6orf47	-6.01949	4.46237e-06	0.0154154	-64.8704
1079	USP22	-6.01919	3.45074e-22	0.0154185	-64.857
1080	FAM50B	-6.01646	4.19012e-06	0.0154477	-64.7346
1081	CRYBG3	-6.01592	2.84244e-20	0.0154536	-64.71
1082	BRF2	-6.01375	3.70251e-08	0.0154768	-64.6129
1083	ADIPOR2	-6.01331	8.93021e-14	0.0154815	-64.5932
1084	FIP1L1	-6.01059	4.71848e-06	0.0155107	-64.4715
1085	C1orf50	-6.00979	4.52989e-06	0.0155193	-64.4357
1086	DCUN1D3	-6.00953	7.05251e-06	0.0155221	-64.4242
1087	LINC01089	-6.00865	4.94863e-06	0.0155316	-64.3847
1088	SURF1	-6.00484	1.06598e-07	0.0155727	-64.215
1089	PDLIM2	-6.00266	8.82127e-06	0.0155962	-64.1182
1090	MAMDC2	-5.99577	4.66894e-08	0.0156709	-63.8124
1091	GOLGA7	-5.99371	3.71161e-08	0.0156933	-63.7217
1092	INPP5D	-5.99364	7.10483e-06	0.015694	-63.7186
1093	BORCS5	-5.99023	4.05477e-08	0.0157312	-63.5679
1094	KCNJ8	-5.98786	6.95082e-06	0.0157571	-63.4636
1095	MRPS12	-5.9875	4.69015e-06	0.015761	-63.4478
1096	TIMM23B	-5.98537	4.82787e-06	0.0157842	-63.3545
1097	ANKRD36B	-5.98508	7.05251e-06	0.0157874	-63.3416
1098	CRYBB2P1	-5.98357	6.19047e-06	0.015804	-63.2753
1099	TAF6L	-5.98232	5.65886e-06	0.0158176	-63.2206
1100	STAG3L2	-5.97815	5.69709e-06	0.0158635	-63.0379
1101	ZNF17	-5.97427	6.63205e-06	0.0159062	-62.8686
1102	SMG8	-5.97414	5.08436e-06	0.0159076	-62.8629
1103	COMMD3	-5.97313	5.46936e-06	0.0159188	-62.8189
1104	PPP1CB	-5.97185	1.13651e-18	0.0159329	-62.7632
1105	CEP43	-5.96644	5.51393e-06	0.0159928	-62.5282
1106	CIAO3	-5.9658	4.43067e-08	0.0159999	-62.5005
1107	PIGC	-5.96566	5.15722e-06	0.0160013	-62.4948
1108	PEDS1	-5.96356	6.15858e-06	0.0160247	-62.4036
1109	LSP1	-5.96355	1.02896e-10	0.0160248	-62.4033
1110	GPATCH4	-5.96235	6.03291e-06	0.0160382	-62.3513
1111	INTS12	-5.96159	5.48602e-06	0.0160466	-62.3183
1112	RNF169	-5.96032	2.12262e-09	0.0160607	-62.2637
1113	GTF2IP20	-5.96013	8.91575e-06	0.0160629	-62.2554
1114	SURF6	-5.95589	4.79221e-08	0.0161101	-62.073
1115	ANKHD1	-5.95377	7.21312e-06	0.0161338	-61.9817
1116	ABT1	-5.95165	5.46936e-06	0.0161575	-61.8909
1117	CPOX	-5.95045	6.28884e-06	0.016171	-61.8392
1118	CEACAM19	-5.9492	1.09553e-05	0.016185	-61.7856
1119	ERAP1	-5.94444	1.3669e-12	0.0162384	-61.5823
1120	ZNF462	-5.94441	2.31057e-18	0.0162388	-61.581
1121	MRPL12	-5.94297	8.42268e-06	0.0162551	-61.5192
1122	ZNF766	-5.94088	5.90222e-06	0.0162786	-61.4303
1123	TPTEP2	-5.93964	8.43024e-06	0.0162925	-61.3778
1124	FAM200B	-5.93962	6.07021e-06	0.0162928	-61.3768
1125	STEEP1	-5.93739	6.27371e-06	0.016318	-61.2819
1126	ZNF232	-5.93696	1.66865e-05	0.0163229	-61.2638
1127	GPI	-5.93457	2.19545e-18	0.01635	-61.1622
1128	CMAS	-5.93431	1.06493e-07	0.0163529	-61.1513
1129	DNAJA3	-5.92988	3.14862e-16	0.0164032	-60.9637
1130	ZNF343	-5.92815	6.30144e-06	0.0164229	-60.8907
1131	CISD3	-5.92771	8.30321e-06	0.0164279	-60.8722
1132	CALHM5	-5.92497	2.55955e-05	0.0164591	-60.7567
1133	FRG1CP	-5.92423	6.49524e-06	0.0164675	-60.7256
1134	VPS53	-5.92075	1.30665e-15	0.0165073	-60.5793
1135	STBD1	-5.91974	1.08276e-05	0.0165189	-60.5367
1136	SMG1P1	-5.91805	1.33917e-05	0.0165383	-60.4659
1137	ZNF671	-5.918	8.59382e-06	0.0165388	-60.4637
1138	AHNAK2	-5.91797	1.53876e-06	0.0165392	-60.4624
1139	ZNF8	-5.91568	6.87749e-06	0.0165654	-60.3667
1140	SDHAP3	-5.9134	9.20456e-06	0.0165917	-60.2713
1141	PABIR1	-5.91149	6.6523e-06	0.0166137	-60.1914
1142	GTF2H1	-5.91084	1.23855e-09	0.0166211	-60.1645
1143	PARP2	-5.91047	7.47865e-08	0.0166254	-60.1489
1144	SLC30A4	-5.90949	7.30155e-06	0.0166367	-60.1081
1145	PPP1R3B	-5.90859	8.19434e-19	0.0166471	-60.0707
1146	FRMPD1	-5.90703	1.35637e-05	0.0166651	-60.0057
1147	PINK1-AS	-5.90558	1.3599e-05	0.0166818	-59.9455
1148	ZMYM6	-5.90267	7.21303e-06	0.0167155	-59.8247
1149	TTN-AS1	-5.89898	1.1e-19	0.0167583	-59.672
1150	TBC1D9B	-5.89872	1.15168e-18	0.0167613	-59.6614
1151	C6orf136	-5.89845	7.7033e-06	0.0167644	-59.6501
1152	LONRF1	-5.89737	4.90823e-09	0.016777	-59.6054
1153	CCDC93	-5.89724	5.70897e-14	0.0167785	-59.6
1154	HYPK	-5.89589	6.97876e-06	0.0167942	-59.5443
1155	SBDSP1	-5.89372	1.00417e-05	0.0168195	-59.4546
1156	HLTF	-5.88378	4.07641e-07	0.0169358	-59.0463
1157	CTNNAL1	-5.88097	1.03686e-09	0.0169688	-58.9316
1158	PILRB	-5.8803	7.43081e-06	0.0169767	-58.9043
1159	LSMEM1	-5.87789	5.11206e-12	0.0170051	-58.806
1160	CACTIN	-5.87679	1.09707e-07	0.017018	-58.7611
1161	CRIM1	-5.87481	1.24794e-18	0.0170414	-58.6807
1162	DUSP8	-5.87466	2.73632e-05	0.0170432	-58.6745
1163	DCAF15	-5.87441	8.25039e-06	0.0170462	-58.6642
1164	CNRIP1	-5.8735	1.0221e-05	0.0170569	-58.6274
1165	AATF	-5.87245	8.53746e-06	0.0170694	-58.5844
1166	UMAD1	-5.86804	8.51995e-06	0.0171216	-58.4057
1167	PAGR1	-5.86797	8.32973e-06	0.0171224	-58.4032
1168	GIMAP7	-5.86746	7.68577e-06	0.0171285	-58.3823
1169	MTMR3	-5.86549	1.02075e-20	0.0171519	-58.3027
1170	ZNF385A	-5.86318	1.17126e-05	0.0171794	-58.2094
1171	ASB18	-5.86153	1.33141e-05	0.0171991	-58.1427
1172	NECAP1	-5.86116	1.02669e-07	0.0172035	-58.1278
1173	DHRS4-AS1	-5.86046	8.04644e-06	0.0172118	-58.0996
1174	TMEM42	-5.85795	8.99759e-06	0.0172417	-57.9988
1175	SEPTIN7P13	-5.85622	8.8255e-06	0.0172625	-57.9291
1176	GGPS1	-5.85505	1.21299e-05	0.0172764	-57.8824
1177	SEPTIN4	-5.85435	9.09273e-06	0.0172848	-57.8543
1178	THRB-IT1	-5.8543	1.09399e-05	0.0172854	-57.8522
1179	MROH7	-5.85141	1.86599e-05	0.01732	-57.7366
1180	TIMM9	-5.84878	8.59214e-06	0.0173517	-57.6312
1181	SH3BGR	-5.84413	2.22532e-05	0.0174077	-57.4458
1182	TGOLN2	-5.84303	7.95947e-21	0.017421	-57.4021
1183	GPRASP2	-5.84279	8.69401e-06	0.0174239	-57.3923
1184	IPPK	-5.84195	8.70255e-06	0.0174341	-57.359
1185	LRIF1	-5.84188	1.27002e-05	0.0174349	-57.3562
1186	JCADP1	-5.84089	2.41519e-05	0.0174469	-57.3168
1187	NPHP3	-5.84071	1.15408e-05	0.0174491	-57.3096
1188	PCDHGA11	-5.83816	1.75138e-05	0.0174799	-57.2085
1189	CDC42	-5.83808	6.78372e-21	0.0174808	-57.2056
1190	ZNF384	-5.83728	1.5884e-09	0.0174906	-57.1736
1191	VPS33A	-5.83723	9.48556e-06	0.0174912	-57.1716
1192	HLA-DMA	-5.83607	1.48912e-05	0.0175053	-57.1257
1193	AFG3L2	-5.83579	3.04604e-18	0.0175087	-57.1146
1194	RDH5	-5.83519	2.10599e-05	0.017516	-57.0908
1195	CYP2U1	-5.83508	1.17471e-05	0.0175173	-57.0864
1196	SNORA74A	-5.83201	2.39489e-05	0.0175546	-56.9652
1197	BORCS8	-5.82927	1.6304e-05	0.0175879	-56.8572
1198	GVINP1	-5.82776	9.14878e-06	0.0176064	-56.7976
1199	SCUBE2	-5.82609	1.09811e-05	0.0176267	-56.732
1200	LPCAT4	-5.82455	1.11859e-05	0.0176456	-56.6714
1201	HOXC6	-5.82445	1.00868e-05	0.0176468	-56.6675
1202	TCTN1	-5.82411	9.50221e-06	0.0176509	-56.6542
1203	ZNF737	-5.82211	1.23605e-05	0.0176754	-56.5757
1204	SLC33A1	-5.81943	1.27002e-05	0.0177082	-56.4709
1205	ATF5	-5.81691	1.66249e-05	0.0177393	-56.3721
1206	SOX7	-5.81143	1.7157e-05	0.0178067	-56.1586
1207	PRKAR2B	-5.80801	0.000140999	0.017849	-56.0256
1208	SNORA23	-5.80593	2.55601e-05	0.0178748	-55.9446
1209	TMEM62	-5.80493	1.08973e-05	0.0178872	-55.906
1210	SPTBN1	-5.80448	3.62564e-35	0.0178928	-55.8884
1211	MSTN	-5.80432	1.74064e-05	0.0178947	-55.8824
1212	DHRSX	-5.80383	1.1232e-05	0.0179009	-55.8632
1213	TRIM52-AS1	-5.8036	1.73408e-05	0.0179037	-55.8543
1214	TBC1D10B	-5.80335	2.88335e-11	0.0179067	-55.8449
1215	RPS3A	-5.80127	6.30399e-21	0.0179326	-55.7644
1216	CDIP1	-5.80091	2.78663e-09	0.0179371	-55.7503
1217	DUSP29	-5.80041	2.30273e-05	0.0179433	-55.7313
1218	SPATA13	-5.79918	1.07807e-05	0.0179587	-55.6834
1219	DIMT1	-5.798	1.02219e-05	0.0179734	-55.6379
1220	MYG1	-5.79757	1.07442e-05	0.0179786	-55.6217
1221	C1RL	-5.79248	2.30693e-05	0.0180423	-55.4254
1222	SDHAF2	-5.79167	1.22341e-05	0.0180523	-55.3946
1223	SGMS2	-5.78905	1.99963e-05	0.0180852	-55.2939
1224	NDUFA13	-5.78815	5.55056e-09	0.0180964	-55.2596
1225	LNX1	-5.78767	1.1801e-05	0.0181025	-55.2409
1226	ACTR6	-5.787	1.14254e-05	0.0181109	-55.2155
1227	ZNF419	-5.78512	1.83315e-05	0.0181345	-55.1434
1228	IDS	-5.78479	1.10144e-05	0.0181386	-55.1311
1229	NAPRT	-5.784	2.38399e-05	0.0181486	-55.1007
1230	REV3L	-5.78054	6.26353e-19	0.0181921	-54.9689
1231	B4GALT3	-5.77863	1.15162e-05	0.0182163	-54.896
1232	SYNE2	-5.77483	1.6507e-32	0.0182643	-54.7517
1233	RDH11	-5.77339	1.29978e-05	0.0182825	-54.6972
1234	DCAKD	-5.77106	1.62821e-05	0.018312	-54.6089
1235	RN7SL648P	-5.76787	1.20052e-05	0.0183526	-54.4883
1236	BAK1	-5.76072	1.32051e-05	0.0184438	-54.2187
1237	ZFP36L2	-5.75931	2.90879e-14	0.0184619	-54.1657
1238	DHX33	-5.7569	2.75516e-07	0.0184926	-54.0755
1239	IFIT3	-5.75599	1.66386e-05	0.0185044	-54.0413
1240	VWA7	-5.75488	1.58289e-05	0.0185186	-53.9998
1241	MAFG	-5.75406	7.00312e-12	0.0185291	-53.9692
1242	TMEM80	-5.75399	2.57794e-05	0.01853	-53.9665
1243	MUSTN1	-5.75126	3.61366e-05	0.0185652	-53.8643
1244	RAB8A	-5.75003	1.47199e-05	0.018581	-53.8183
1245	HHIP	-5.74967	0.000134416	0.0185856	-53.805
1246	ARHGEF25	-5.749	3.32861e-05	0.0185942	-53.7803
1247	AMZ2P1	-5.74853	1.27002e-05	0.0186003	-53.7625
1248	ABHD14B	-5.74756	1.31747e-05	0.0186128	-53.7264
1249	FPGT	-5.74726	1.3001e-05	0.0186167	-53.7154
1250	KIAA1143	-5.74716	1.18471e-10	0.018618	-53.7115
1251	FAM120B	-5.74661	8.00534e-13	0.0186251	-53.6909
1252	AKAP11	-5.74512	8.08307e-14	0.0186443	-53.6356
1253	MKRN2	-5.74511	2.976e-12	0.0186445	-53.6352
1254	SGF29	-5.74503	2.04015e-05	0.0186455	-53.6322
1255	MTMR9LP	-5.74478	1.39229e-05	0.0186487	-53.6231
1256	RFX1	-5.74421	1.79454e-05	0.0186561	-53.6018
1257	OLFML1	-5.7438	2.18527e-05	0.0186613	-53.5867
1258	LSS	-5.73687	1.44257e-13	0.0187513	-53.3297
1259	KRIT1	-5.73636	1.43222e-05	0.0187579	-53.311
1260	ZNF619	-5.73361	1.3998e-05	0.0187936	-53.2095
1261	ADAMTS13	-5.73265	2.49575e-05	0.0188062	-53.174
1262	TSEN2	-5.72954	1.96084e-07	0.0188467	-53.0596
1263	ENTREP3	-5.72883	2.96983e-05	0.0188561	-53.0333
1264	CEPT1	-5.7253	3.51142e-09	0.0189022	-52.9039
1265	PHRF1	-5.7248	3.03694e-14	0.0189088	-52.8855
1266	PLEKHO2	-5.72441	2.42159e-05	0.0189138	-52.8713
1267	EEF2K	-5.72157	3.83778e-17	0.0189512	-52.7672
1268	DTX2	-5.72022	1.58383e-05	0.018969	-52.7177
1269	FEM1A	-5.7199	1.75964e-18	0.0189731	-52.7061
1270	ADIRF-AS1	-5.71574	0.000105835	0.0190279	-52.5545
1271	ADGRL1	-5.71484	2.97999e-05	0.0190398	-52.5217
1272	POLR1HASP	-5.71481	4.89928e-09	0.0190402	-52.5204
1273	ZNF304	-5.71338	2.30686e-07	0.019059	-52.4686
1274	AMOTL1	-5.71231	7.74297e-18	0.0190732	-52.4297
1275	TC2N	-5.71003	2.93341e-07	0.0191033	-52.347
1276	HCP5	-5.70844	2.38703e-07	0.0191244	-52.2892
1277	RCAN3	-5.708	2.80864e-05	0.0191303	-52.2731
1278	LRRC77P	-5.70677	3.78816e-05	0.0191465	-52.2287
1279	NSMCE3	-5.70644	1.56144e-05	0.019151	-52.2166
1280	ZNF10	-5.70599	1.58383e-05	0.0191569	-52.2005
1281	SNHG33	-5.70546	2.94867e-05	0.0191639	-52.1814
1282	SMCHD1	-5.70401	2.13765e-19	0.0191833	-52.1287
1283	NAPEPLD	-5.70292	2.40296e-07	0.0191977	-52.0896
1284	PKD1P3	-5.70118	3.22277e-07	0.019221	-52.0265
1285	LINC02210	-5.69884	2.07193e-05	0.0192521	-51.9425
1286	RNF7	-5.69747	1.86325e-07	0.0192704	-51.893
1287	TICAM2-AS1	-5.69314	2.12337e-05	0.0193283	-51.7376
1288	RAD17	-5.69199	4.28852e-09	0.0193438	-51.6963
1289	ERV3-1	-5.69027	2.7779e-05	0.0193669	-51.6346
1290	PLEKHH1	-5.68834	1.61499e-05	0.0193927	-51.5658
1291	UTP14A	-5.68723	1.72824e-05	0.0194076	-51.5261
1292	IFRD1	-5.68439	5.44524e-13	0.0194458	-51.4249
1293	NAGLU	-5.68438	2.15294e-05	0.0194461	-51.4243
1294	RPL17	-5.68167	1.7157e-05	0.0194826	-51.3277
1295	BLOC1S5	-5.6811	1.76248e-05	0.0194903	-51.3076
1296	GRAMD2B	-5.6809	0.000131091	0.019493	-51.3004
1297	IFNAR2	-5.67892	4.61737e-05	0.0195198	-51.23
1298	COQ6	-5.67842	3.9532e-12	0.0195265	-51.2125
1299	SLC27A3	-5.67748	2.7652e-05	0.0195393	-51.1789
1300	CSNK2B	-5.67615	1.92197e-05	0.0195573	-51.1317
1301	GTPBP10	-5.67613	5.31562e-09	0.0195576	-51.1311
1302	BRD3	-5.67433	2.13845e-09	0.0195819	-51.0675
1303	BICRA	-5.67208	2.95096e-05	0.0196126	-50.9876
1304	MEDAG	-5.671	4.57925e-05	0.0196273	-50.9495
1305	CBR1	-5.66955	3.14418e-05	0.0196469	-50.8986
1306	POLR2J3	-5.66702	2.24651e-05	0.0196814	-50.8093
1307	LINP1	-5.66479	3.47405e-05	0.0197119	-50.7309
1308	NLGN2	-5.66445	2.26857e-05	0.0197165	-50.7189
1309	DCP1B	-5.66419	1.99963e-05	0.0197201	-50.7098
1310	RNF138	-5.66182	2.11089e-05	0.0197525	-50.6264
1311	BMS1P23	-5.66054	1.90926e-05	0.0197701	-50.5815
1312	ZFP28	-5.65906	2.78034e-05	0.0197904	-50.5297
1313	RRS1	-5.65641	2.08821e-05	0.0198268	-50.4369
1314	TPCN2	-5.65542	4.14739e-07	0.0198403	-50.4024
1315	CDK7	-5.65469	2.11338e-05	0.0198503	-50.377
1316	ZNF700	-5.65435	2.06289e-05	0.0198551	-50.365
1317	TM4SF18	-5.6529	6.35394e-05	0.0198751	-50.3143
1318	CCDC86	-5.6517	1.98982e-05	0.0198915	-50.2727
1319	PCDHGA8	-5.65085	3.04238e-05	0.0199033	-50.243
1320	NPY6R	-5.64969	3.70864e-08	0.0199193	-50.2025
1321	PPP1R11	-5.64936	3.02579e-07	0.0199238	-50.1913
1322	EXOSC3	-5.6478	1.93974e-05	0.0199454	-50.1368
1323	EXOSC5	-5.64646	2.44784e-05	0.0199639	-50.0905
1324	POU5F2	-5.6425	2.33234e-05	0.0200188	-49.953
1325	NKRF	-5.63635	2.13157e-05	0.0201043	-49.7405
1326	TAP2	-5.63539	3.0926e-05	0.0201177	-49.7075
1327	PCDHGA12	-5.63516	3.35521e-05	0.020121	-49.6994
1328	SNHG4	-5.6349	2.72681e-05	0.0201245	-49.6906
1329	PSMB3	-5.63431	2.43126e-10	0.0201328	-49.6701
1330	LRCH4	-5.63386	2.17524e-05	0.0201391	-49.6548
1331	TWF2	-5.62542	4.6783e-10	0.0202572	-49.3651
1332	MIR3609	-5.62496	3.9843e-05	0.0202637	-49.3494
1333	ARRDC1-AS1	-5.62161	2.32643e-05	0.0203108	-49.2348
1334	BMS1P1	-5.61881	3.47405e-05	0.0203502	-49.1395
1335	SNHG3	-5.61865	5.88163e-05	0.0203525	-49.1339
1336	MGAT2	-5.61627	2.49978e-05	0.0203861	-49.053
1337	RDH10	-5.61622	3.27063e-05	0.0203868	-49.0513
1338	IFITM1	-5.61531	2.62722e-05	0.0203996	-49.0205
1339	IL17RC	-5.61353	3.22578e-05	0.0204249	-48.9599
1340	MTMR9	-5.60952	1.65928e-11	0.0204817	-48.824
1341	HYI	-5.60908	2.68157e-05	0.020488	-48.8091
1342	KIF3A	-5.60765	2.26934e-05	0.0205082	-48.7609
1343	MKRN5P	-5.60734	2.70684e-05	0.0205127	-48.7503
1344	ARRDC1	-5.59954	2.48697e-05	0.0206239	-48.4875
1345	MRPS17	-5.59712	3.02261e-05	0.0206585	-48.4062
1346	RNASET2	-5.59635	2.97543e-05	0.0206696	-48.3803
1347	MTFR1L	-5.59576	5.65392e-15	0.020678	-48.3607
1348	MROH8	-5.59436	2.44513e-05	0.0206981	-48.3137
1349	CHURC1	-5.5931	3.89317e-14	0.0207161	-48.2716
1350	TUBGCP4	-5.59005	2.84698e-10	0.02076	-48.1696
1351	CEBPA	-5.5896	6.11839e-05	0.0207665	-48.1545
1352	ERF	-5.58707	5.70281e-05	0.0208029	-48.0702
1353	ACADL	-5.58012	3.0382e-05	0.0209033	-47.8393
1354	TPRKB	-5.57737	3.13318e-05	0.0209432	-47.7481
1355	HOXC9	-5.57736	3.75116e-05	0.0209434	-47.7478
1356	DDX19B	-5.57599	2.75445e-05	0.0209632	-47.7025
1357	MRPS28	-5.57581	2.72287e-05	0.0209659	-47.6965
1358	SLC35B3	-5.57463	2.85865e-05	0.020983	-47.6576
1359	TBCE	-5.57168	3.11673e-05	0.021026	-47.5602
1360	ZNF253	-5.57147	9.60436e-09	0.0210291	-47.5532
1361	HELB	-5.57062	4.15804e-05	0.0210415	-47.5251
1362	EMC1	-5.57061	3.90327e-15	0.0210417	-47.5247
1363	DECR2	-5.5693	2.9363e-05	0.0210607	-47.4818
1364	LTV1	-5.56767	2.70089e-05	0.0210846	-47.428
1365	RMC1	-5.56602	2.71768e-05	0.0211086	-47.374
1366	OAS2	-5.5623	3.60758e-05	0.0211632	-47.2518
1367	SLC43A3	-5.56026	6.4215e-05	0.0211931	-47.1851
1368	H4C4	-5.5575	2.76938e-05	0.0212337	-47.0949
1369	MMP24OS	-5.55359	3.2319e-05	0.0212913	-46.9676
1370	SYNGAP1	-5.55207	4.11118e-05	0.0213138	-46.9179
1371	KBTBD11	-5.55204	4.04742e-05	0.0213142	-46.9171
1372	TCF7L1	-5.54876	4.00023e-05	0.0213627	-46.8105
1373	PKIG	-5.5482	5.5362e-10	0.0213711	-46.7922
1374	APOOL	-5.54728	4.62324e-16	0.0213847	-46.7625
1375	ADAMTSL3	-5.54631	2.32949e-12	0.021399	-46.7312
1376	YTHDC1	-5.53923	1.17008e-14	0.0215043	-46.5023
1377	ZNF511	-5.53845	4.14102e-05	0.021516	-46.4771
1378	AK6	-5.53766	3.60082e-05	0.0215277	-46.4518
1379	GHRLOS	-5.53609	3.62737e-05	0.0215511	-46.4013
1380	LACTB2	-5.53525	3.99519e-05	0.0215638	-46.374
1381	CNKSR3	-5.53491	4.38844e-05	0.0215688	-46.3633
1382	SAMD1	-5.5318	4.07157e-05	0.0216154	-46.2634
1383	FKBP14	-5.53042	3.31739e-05	0.021636	-46.2192
1384	GABBR1	-5.53016	4.62186e-08	0.02164	-46.2108
1385	DCPS	-5.52875	2.03003e-08	0.0216611	-46.1657
1386	LYRM9	-5.52825	3.61404e-05	0.0216686	-46.1498
1387	ARHGAP19	-5.52299	4.26618e-05	0.0217478	-45.9816
1388	C8orf33	-5.52288	1.62028e-08	0.0217495	-45.9781
1389	PCDHGA9	-5.51813	6.41801e-05	0.0218211	-45.8272
1390	GLYCTK	-5.5179	6.06623e-05	0.0218245	-45.82
1391	FAHD2B	-5.51757	3.58212e-05	0.0218296	-45.8094
1392	ZNF550	-5.51703	5.76383e-05	0.0218377	-45.7923
1393	UBE2Q2P1	-5.51578	3.77261e-05	0.0218567	-45.7527
1394	ICAM2	-5.51168	6.56652e-07	0.0219188	-45.6229
1395	PSMD9	-5.51095	3.62218e-05	0.0219301	-45.5995
1396	ZNF785	-5.50862	4.40085e-05	0.0219654	-45.5261
1397	GFER	-5.50001	3.66407e-05	0.0220969	-45.2552
1398	LINC00674	-5.49721	3.48945e-05	0.0221399	-45.1673
1399	NOP16	-5.49605	3.85764e-05	0.0221577	-45.1311
1400	PCGF2	-5.49598	3.65087e-05	0.0221587	-45.129
1401	PRSS23-AS1	-5.49504	4.88417e-05	0.0221732	-45.0994
1402	PRH1	-5.49473	3.86663e-05	0.0221779	-45.0899
1403	ZNF830	-5.49419	3.55901e-05	0.0221863	-45.0729
1404	CRK	-5.4924	1.19962e-13	0.0222138	-45.0171
1405	ZFP41	-5.4907	3.81544e-05	0.02224	-44.964
1406	A4GALT	-5.48595	1.9519e-06	0.0223133	-44.8163
1407	PARL	-5.4851	3.60082e-05	0.0223265	-44.7897
1408	ZBTB22	-5.48489	3.96571e-05	0.0223297	-44.7835
1409	TEP1	-5.48175	1.38954e-10	0.0223784	-44.686
1410	TWF1	-5.4816	4.84519e-05	0.0223807	-44.6814
1411	PCDHGA7	-5.48059	5.68513e-05	0.0223964	-44.65
1412	LDLR	-5.48043	7.39454e-06	0.0223988	-44.6452
1413	JMJD8	-5.47964	1.18672e-06	0.0224111	-44.6208
1414	GEMIN7	-5.47962	4.05579e-05	0.0224115	-44.62
1415	NOC4L	-5.4767	4.05061e-05	0.0224568	-44.5298
1416	NINJ2-AS1	-5.47466	7.14652e-05	0.0224886	-44.467
1417	THTPA	-5.4739	4.12974e-05	0.0225005	-44.4435
1418	PCDHGB5	-5.46989	5.65106e-05	0.0225631	-44.3202
1419	PAXIP1	-5.4663	8.43649e-07	0.0226194	-44.2099
1420	TP53I13	-5.46603	5.49776e-05	0.0226235	-44.2018
1421	METAP1D	-5.46444	9.46186e-07	0.0226485	-44.1529
1422	ZNF852	-5.46417	6.0837e-05	0.0226528	-44.1447
1423	GUF1	-5.46382	3.74536e-14	0.0226582	-44.1341
1424	ANGPT2	-5.46322	9.33486e-05	0.0226676	-44.1157
1425	PNO1	-5.46247	4.07157e-05	0.0226795	-44.0927
1426	THNSL1	-5.45996	4.71157e-05	0.0227189	-44.0162
1427	RAD51D	-5.45869	4.73769e-05	0.022739	-43.9773
1428	AKAP9	-5.45805	1.78742e-18	0.022749	-43.9579
1429	ZNF460	-5.45611	1.93901e-15	0.0227797	-43.8988
1430	TMPPE	-5.45407	4.43956e-05	0.0228118	-43.8369
1431	HOXB3	-5.4531	4.1491e-05	0.0228273	-43.8072
1432	HERC2P3	-5.44799	0.00054959	0.0229082	-43.6526
1433	TMEM170A	-5.44605	4.57925e-05	0.022939	-43.5939
1434	ERI2	-5.44401	8.95287e-07	0.0229716	-43.532
1435	SPECC1L	-5.44243	1.90005e-08	0.0229968	-43.4844
1436	PTPRK	-5.44233	3.00188e-11	0.0229983	-43.4814
1437	MAML1	-5.43984	1.15223e-08	0.023038	-43.4065
1438	TMEM199	-5.43945	4.36487e-05	0.0230442	-43.3949
1439	SVIL2P	-5.43657	0.000641233	0.0230903	-43.3081
1440	H4C5	-5.43452	5.74223e-05	0.023123	-43.2469
1441	SDCCAG8	-5.43351	8.71171e-10	0.0231393	-43.2166
1442	CARNMT1	-5.42864	5.25016e-08	0.0232176	-43.0708
1443	CTTN	-5.42602	1.79934e-17	0.0232597	-42.9927
1444	ALG10	-5.42591	4.67998e-05	0.0232616	-42.9894
1445	PIGM	-5.41784	5.58934e-05	0.0233921	-42.7495
1446	TES	-5.41648	7.21517e-05	0.0234142	-42.7092
1447	ZNF717	-5.41238	2.80373e-08	0.0234807	-42.5881
1448	CLOCK	-5.41193	9.7182e-14	0.023488	-42.575
1449	HDHD2	-5.41039	1.11819e-06	0.0235132	-42.5293
1450	DEPDC1P2	-5.40629	6.43252e-05	0.0235801	-42.4086
1451	GTF2IRD2	-5.40587	5.28309e-05	0.0235869	-42.3964
1452	ITGAV	-5.40384	1.52904e-15	0.0236201	-42.3368
1453	PCDHGB8P	-5.40296	9.37427e-05	0.0236345	-42.3111
1454	TMEM186	-5.40164	5.7967e-05	0.0236561	-42.2724
1455	STRN3	-5.39827	1.2052e-17	0.0237116	-42.1735
1456	NDRG1	-5.39691	1.30673e-13	0.0237339	-42.1339
1457	H4C2	-5.39577	6.86401e-05	0.0237526	-42.1007
1458	PPT2	-5.39416	5.31119e-05	0.0237791	-42.0537
1459	ZC2HC1A	-5.39177	8.59217e-05	0.0238186	-41.9841
1460	C2orf92	-5.39177	7.0797e-05	0.0238186	-41.984
1461	FXR2	-5.39078	7.2406e-15	0.023835	-41.9552
1462	RALGAPA1P1	-5.39026	0.000104817	0.0238436	-41.94
1463	H2BC5	-5.38955	8.41571e-05	0.0238552	-41.9196
1464	SP2	-5.38857	1.46969e-06	0.0238715	-41.891
1465	PRAG1	-5.38856	2.56869e-07	0.0238717	-41.8907
1466	FLII	-5.38522	4.1324e-17	0.0239269	-41.794
1467	CCDC32	-5.38305	4.57573e-06	0.023963	-41.7311
1468	CSPG4P13	-5.3816	5.86292e-05	0.0239871	-41.6891
1469	COPS5	-5.37906	1.77682e-15	0.0240293	-41.6158
1470	NDUFV2	-5.37435	6.38923e-05	0.024108	-41.4801
1471	ADCY4	-5.37402	6.93171e-07	0.0241134	-41.4708
1472	ACOT1	-5.37174	6.40102e-05	0.0241516	-41.4052
1473	KLHL34	-5.37064	0.00286533	0.02417	-41.3737
1474	ARPC1A	-5.36951	5.78652e-05	0.024189	-41.3411
1475	CFAP298	-5.36635	5.7967e-05	0.024242	-41.2508
1476	ZNF689	-5.36445	5.85235e-05	0.0242739	-41.1965
1477	HEATR1	-5.36362	4.02364e-11	0.0242878	-41.1729
1478	BTBD7	-5.36236	2.76981e-15	0.0243092	-41.1367
1479	ST3GAL3-AS1	-5.36195	8.46154e-05	0.0243159	-41.1253
1480	EEF1AKMT2	-5.35842	1.72099e-06	0.0243755	-41.0248
1481	WASH3P	-5.35816	9.09386e-05	0.0243799	-41.0174
1482	TJP1	-5.357	2.18261e-19	0.0243996	-40.9842
1483	ZNF649	-5.35623	6.38787e-05	0.0244127	-40.9623
1484	GIMAP1	-5.35466	5.99998e-05	0.0244391	-40.918
1485	ACKR1	-5.35442	0.0001693	0.0244432	-40.9112
1486	RNFT1	-5.3539	7.79414e-05	0.024452	-40.8964
1487	ZFAND5	-5.35248	1.26839e-29	0.0244761	-40.8561
1488	PCDHGA5	-5.35014	8.08971e-05	0.0245159	-40.7898
1489	ADAM20	-5.34881	7.52593e-05	0.0245385	-40.7523
1490	CHIC2	-5.34816	6.29117e-05	0.0245495	-40.734
1491	DENND11	-5.3481	2.51641e-13	0.0245506	-40.7322
1492	DUSP19	-5.34058	0.000112904	0.0246788	-40.5206
1493	STON1	-5.33903	8.22509e-05	0.0247053	-40.4771
1494	RRP7BP	-5.33807	0.000114712	0.0247218	-40.4501
1495	ALG1	-5.3357	7.3749e-05	0.0247625	-40.3837
1496	SGPP1	-5.33442	7.00915e-05	0.0247844	-40.3479
1497	ZYX	-5.33255	6.61593e-09	0.0248167	-40.2955
1498	UBR7	-5.33242	4.53022e-08	0.0248189	-40.2918
1499	RAD50	-5.33219	6.97035e-05	0.0248228	-40.2856
1500	HSD17B8	-5.33026	0.000114953	0.024856	-40.2317
1501	ZSCAN32	-5.32701	7.19516e-05	0.0249121	-40.1412
1502	NRIP1	-5.32565	7.33955e-18	0.0249356	-40.1032
1503	MED22	-5.32418	7.9282e-08	0.024961	-40.0624
1504	KCNT2	-5.32222	0.000419964	0.024995	-40.008
1505	HOXC10	-5.3218	1.59403e-11	0.0250022	-39.9965
1506	SNAI3	-5.31981	0.000415317	0.0250367	-39.9414
1507	MON1A	-5.31973	8.03382e-05	0.0250381	-39.9392
1508	LINC00294	-5.31935	8.57517e-05	0.0250448	-39.9285
1509	CNOT1	-5.3181	5.05532e-24	0.0250665	-39.8939
1510	MTARC1	-5.31715	0.00012968	0.0250829	-39.8678
1511	KANSL1	-5.31258	1.14996e-15	0.0251625	-39.7416
1512	FSBP	-5.3118	8.78309e-05	0.0251762	-39.7201
1513	EVA1C	-5.30967	0.000111022	0.0252134	-39.6615
1514	LOX	-5.3081	0.000283435	0.0252407	-39.6185
1515	FCGR2C	-5.30693	0.000197235	0.0252613	-39.5863
1516	ZBED3	-5.30689	7.28773e-05	0.0252619	-39.5853
1517	PPP1R12A	-5.30544	2.01565e-16	0.0252873	-39.5455
1518	SLC1A5	-5.3049	0.000155402	0.0252968	-39.5307
1519	TXNL4B	-5.30486	7.40352e-05	0.0252975	-39.5296
1520	DYNLT3	-5.30478	7.91511e-05	0.025299	-39.5273
1521	FNTB	-5.30062	9.56549e-05	0.0253719	-39.4136
1522	RPGR	-5.29652	9.83267e-05	0.0254441	-39.3018
1523	ZNF345	-5.29631	0.000103686	0.0254479	-39.296
1524	DLL1	-5.29623	0.00011412	0.0254493	-39.2938
1525	ERI1	-5.29589	0.000116001	0.0254552	-39.2847
1526	ASMTL-AS1	-5.29576	0.000113516	0.0254576	-39.281
1527	IFIT2	-5.29306	0.000114051	0.0255052	-39.2076
1528	BOLL	-5.28958	0.00028552	0.0255669	-39.1131
1529	HNRNPUL1	-5.28926	1.23189e-15	0.0255725	-39.1045
1530	ZNF626	-5.28882	8.93776e-05	0.0255803	-39.0925
1531	RRN3P1	-5.28777	0.000105835	0.025599	-39.0641
1532	LINC00339	-5.28506	0.000154734	0.025647	-38.9909
1533	GTF2H3	-5.28258	1.05446e-07	0.0256912	-38.9239
1534	ABCD1	-5.2822	1.62224e-07	0.025698	-38.9135
1535	PRELID1	-5.28158	8.5894e-05	0.0257091	-38.8967
1536	ITGA6	-5.27525	1.6307e-14	0.0258221	-38.7266
1537	CCNJ	-5.2749	0.000106402	0.0258284	-38.7171
1538	HLA-A	-5.27409	5.25379e-15	0.0258428	-38.6955
1539	TIMP4	-5.27347	0.000293316	0.025854	-38.6787
1540	MCM8	-5.27314	8.58602e-05	0.0258598	-38.67
1541	TSEN34	-5.27271	8.75327e-05	0.0258675	-38.6585
1542	RAB15	-5.27247	0.000304093	0.025872	-38.6519
1543	PDCD6P1	-5.26972	8.76099e-05	0.0259213	-38.5783
1544	DOP1A	-5.26855	9.53587e-13	0.0259424	-38.547
1545	ERCC5	-5.26552	8.7189e-05	0.0259968	-38.4663
1546	TOP3A	-5.26509	3.62006e-09	0.0260046	-38.4548
1547	LRRC37A2	-5.26483	0.000368377	0.0260092	-38.4479
1548	HLA-E	-5.26277	1.90006e-20	0.0260464	-38.3931
1549	EIF4A3	-5.26135	7.4831e-09	0.0260721	-38.3551
1550	WBP1	-5.26036	9.14762e-05	0.02609	-38.3289
1551	RBM8A	-5.25856	1.20129e-13	0.0261225	-38.2811
1552	PAXBP1	-5.25855	9.43294e-12	0.0261228	-38.2807
1553	NIP7	-5.25679	0.000107173	0.0261546	-38.2343
1554	GPR146	-5.25214	0.000104966	0.0262391	-38.111
1555	ICAM1	-5.2518	0.000127996	0.0262452	-38.1022
1556	DDX28	-5.25068	0.00010141	0.0262657	-38.0725
1557	PTPN21	-5.25047	2.99659e-14	0.0262694	-38.0671
1558	BHMT2	-5.25034	0.00038756	0.0262718	-38.0636
1559	CAND2	-5.25026	4.97416e-18	0.0262732	-38.0616
1560	CHP1P2	-5.24393	0.000140117	0.0263888	-37.8949
1561	TNRC6A	-5.24375	5.9025e-21	0.0263921	-37.8901
1562	ZNF502	-5.24139	0.0001091	0.0264353	-37.8283
1563	C1QA	-5.24013	0.000189427	0.0264583	-37.7953
1564	SMIM10L1	-5.24007	1.4091e-09	0.0264595	-37.7937
1565	DHRS4	-5.2391	0.000112909	0.0264773	-37.7683
1566	ZNF576	-5.23771	0.000119863	0.0265029	-37.7317
1567	CUL3	-5.2374	1.98603e-17	0.0265085	-37.7238
1568	CTIF	-5.23649	1.34189e-10	0.0265253	-37.6998
1569	ZBTB8A	-5.23451	0.000105642	0.0265617	-37.6482
1570	MTO1	-5.23352	9.09576e-06	0.02658	-37.6223
1571	GJA4	-5.23348	0.00014339	0.0265807	-37.6213
1572	RNPC3	-5.23173	7.95543e-13	0.0266128	-37.5759
1573	CFL1	-5.23078	9.79274e-14	0.0266304	-37.5511
1574	TMEM147-AS1	-5.22667	0.000157204	0.0267065	-37.4441
1575	PSMB8	-5.2245	0.000122011	0.0267465	-37.388
1576	SLC4A7	-5.22183	3.9927e-15	0.0267961	-37.3188
1577	PREPL	-5.22093	3.54507e-09	0.0268128	-37.2956
1578	PCDHGA4	-5.22035	0.000111396	0.0268237	-37.2804
1579	TOLLIP	-5.21975	2.15583e-12	0.0268348	-37.265
1580	MICA	-5.21933	0.00010182	0.0268426	-37.2543
1581	TUT1	-5.21628	0.000101948	0.0268994	-37.1755
1582	NIFK	-5.21194	7.49797e-06	0.0269805	-37.0638
1583	CA5BP1	-5.21115	0.000111295	0.0269952	-37.0437
1584	CCDC85A	-5.21023	0.000116995	0.0270125	-37.0199
1585	IGF1	-5.20684	1.58378e-10	0.0270761	-36.933
1586	AHR	-5.20437	7.57141e-06	0.0271225	-36.8697
1587	TVP23C	-5.20404	0.000153157	0.0271286	-36.8615
1588	C1QTNF3	-5.20341	0.000182994	0.0271405	-36.8453
1589	LRFN4	-5.20302	0.000237342	0.0271479	-36.8353
1590	ZRANB2	-5.20144	3.87921e-15	0.0271776	-36.7951
1591	FOXP1-IT1	-5.19635	0.000266536	0.0272736	-36.6655
1592	DMPK	-5.195	9.20531e-14	0.0272991	-36.6312
1593	TRUB2	-5.19338	1.57766e-08	0.0273298	-36.5901
1594	MEF2C	-5.1918	1.39321e-27	0.0273598	-36.55
1595	C6orf163	-5.18687	0.000128995	0.0274534	-36.4253
1596	PHIP	-5.18641	6.53183e-15	0.0274621	-36.4138
1597	ABR	-5.18259	7.54426e-12	0.027535	-36.3174
1598	LSM2	-5.18087	0.000116246	0.0275679	-36.2741
1599	ZNF607	-5.18036	0.000129442	0.0275776	-36.2614
1600	EPB41L4A-AS1	-5.17861	0.000176939	0.0276112	-36.2173
1601	XAF1	-5.17854	6.92252e-13	0.0276124	-36.2156
1602	NFKBIL1	-5.17732	0.000129111	0.0276357	-36.1851
1603	PHF5A	-5.17683	0.000123004	0.0276451	-36.1728
1604	JUNB	-5.17407	0.000154541	0.027698	-36.1037
1605	TIRAP	-5.17313	0.000132055	0.0277162	-36.08
1606	IFT80	-5.17285	0.000133786	0.0277215	-36.0731
1607	MRNIP	-5.16773	4.52428e-07	0.02782	-35.9454
1608	RARRES2	-5.16486	0.000747779	0.0278754	-35.8739
1609	ISY1	-5.16452	0.000124864	0.027882	-35.8654
1610	ADAT1	-5.16334	4.50267e-06	0.0279049	-35.8361
1611	BBS5	-5.16313	0.00013205	0.0279088	-35.8309
1612	RNF213	-5.16001	3.54804e-17	0.0279693	-35.7535
1613	GSTCD	-5.15845	0.000159104	0.0279997	-35.7147
1614	MARS2	-5.15737	0.00013463	0.0280205	-35.6882
1615	TESK2	-5.15245	0.00013647	0.0281162	-35.5667
1616	ARMCX5	-5.15126	0.000164001	0.0281395	-35.5372
1617	PRR13	-5.15042	0.000132763	0.0281559	-35.5166
1618	RAB3D	-5.14874	5.0844e-06	0.0281886	-35.4753
1619	FUCA2	-5.14724	8.67936e-06	0.028218	-35.4383
1620	HAUS4	-5.14666	0.00019226	0.0282294	-35.424
1621	C1GALT1C1	-5.14666	0.000156845	0.0282294	-35.424
1622	EFCAB7	-5.13979	0.000275772	0.028364	-35.2559
1623	ACSL6	-5.13978	0.000332215	0.0283642	-35.2557
1624	SULT1A1	-5.1388	0.00019226	0.0283835	-35.2318
1625	EIF3J	-5.13745	1.46869e-14	0.0284102	-35.1986
1626	RP9P	-5.13672	0.000141302	0.0284246	-35.1808
1627	RTF2	-5.13492	4.76573e-14	0.0284599	-35.1371
1628	ZNF35	-5.13306	0.000139141	0.0284968	-35.0917
1629	KRR1	-5.13159	2.59922e-16	0.0285257	-35.0561
1630	TRIM39	-5.13119	0.00013956	0.0285336	-35.0464
1631	HPN	-5.12979	0.000271122	0.0285614	-35.0123
1632	LINC00106	-5.12976	0.000188238	0.028562	-35.0115
1633	TMEM14B	-5.12822	5.23136e-12	0.0285925	-34.9743
1634	FAM161B	-5.1282	5.43206e-06	0.0285929	-34.9737
1635	PCDHGB3	-5.12801	0.000179577	0.0285967	-34.9691
1636	PCDHGB9P	-5.12758	0.000243577	0.0286053	-34.9586
1637	HOXC8	-5.12298	0.000150803	0.0286964	-34.8475
1638	ZBTB24	-5.12157	4.70854e-06	0.0287246	-34.8134
1639	RXRB	-5.12135	5.08361e-13	0.0287291	-34.808
1640	ZNF544	-5.12089	3.25503e-07	0.0287381	-34.797
1641	NCK1-DT	-5.11863	0.00020315	0.0287831	-34.7426
1642	NRAV	-5.11614	0.000177798	0.028833	-34.6825
1643	LINC02018	-5.11324	0.000201658	0.0288908	-34.6131
1644	PIP4P1	-5.11269	1.83155e-07	0.028902	-34.5997
1645	IFT70A	-5.11132	0.000162587	0.0289293	-34.567
1646	XPO1	-5.11064	5.75515e-13	0.0289431	-34.5506
1647	DACT1	-5.11039	0.000288499	0.0289481	-34.5446
1648	HIVEP2	-5.11012	1.48062e-15	0.0289534	-34.5383
1649	ZNF747	-5.10917	0.000158901	0.0289726	-34.5154
1650	NBPF1	-5.10822	3.69098e-08	0.0289916	-34.4927
1651	SIX5	-5.10726	0.000204203	0.029011	-34.4697
1652	PMS2P1	-5.10676	0.000190974	0.0290211	-34.4577
1653	NEPRO	-5.10535	1.06777e-07	0.0290494	-34.4241
1654	FAM229A	-5.10479	0.000182822	0.0290606	-34.4109
1655	SEC24AP1	-5.10424	0.000248163	0.0290718	-34.3976
1656	SNHG32	-5.09896	0.000176939	0.0291783	-34.2721
1657	SCN9A	-5.09726	0.000319827	0.0292126	-34.2318
1658	GALNT10	-5.09689	2.74956e-08	0.0292202	-34.223
1659	ERVK3-1	-5.09688	0.000246435	0.0292204	-34.2227
1660	KCTD21	-5.09638	0.000224844	0.0292305	-34.2108
1661	AGRN	-5.096	2.35002e-08	0.0292382	-34.2018
1662	ADGRE5	-5.09588	1.19505e-09	0.0292407	-34.1989
1663	CYTOR	-5.09364	0.000254193	0.0292861	-34.1459
1664	METTL9	-5.09235	2.65322e-12	0.0293122	-34.1155
1665	RASA3	-5.09198	1.37975e-10	0.0293198	-34.1066
1666	HSD17B1-AS1	-5.08936	0.00017512	0.0293732	-34.0446
1667	AP1AR	-5.08455	6.29046e-06	0.0294712	-33.9314
1668	RDH13	-5.08409	4.00891e-07	0.0294807	-33.9205
1669	PCDHGB4	-5.08194	0.000259323	0.0295247	-33.87
1670	SEC24C	-5.08151	2.17219e-07	0.0295335	-33.8599
1671	CENPO	-5.08062	0.000169362	0.0295516	-33.8392
1672	TRMT10B	-5.07931	0.000191626	0.0295784	-33.8085
1673	ZNF501	-5.07799	0.000176939	0.0296055	-33.7776
1674	ARHGEF10	-5.07631	0.000220589	0.02964	-33.7381
1675	TAS2R30	-5.07536	0.00021054	0.0296596	-33.716
1676	RFT1	-5.07122	6.8945e-06	0.0297448	-33.6193
1677	CAMK2A	-5.06824	7.49291e-15	0.0298064	-33.5499
1678	ADPRM	-5.06755	0.000191525	0.0298205	-33.534
1679	LINC01341	-5.06647	0.0002547	0.0298429	-33.5088
1680	CETN2	-5.06643	0.000180544	0.0298438	-33.5078
1681	PCDHGB2	-5.06565	0.000204203	0.0298598	-33.4898
1682	NAGPA	-5.05861	0.000200623	0.0300059	-33.3268
1683	MITD1	-5.05795	0.000247237	0.0300197	-33.3115
1684	ZNF213	-5.05778	0.000206212	0.0300232	-33.3075
1685	SLC9A3-AS1	-5.05661	0.000615347	0.0300476	-33.2805
1686	EIF4A1	-5.0559	0.000228082	0.0300622	-33.2643
1687	SFT2D3	-5.05578	0.000199548	0.0300648	-33.2615
1688	FEN1	-5.05552	0.000224844	0.0300702	-33.2555
1689	FBXL6	-5.0507	0.00020769	0.0301708	-33.1446
1690	ZSCAN18	-5.05065	4.3727e-09	0.0301719	-33.1434
1691	IER3IP1	-5.04956	2.36418e-08	0.0301946	-33.1185
1692	MED18	-5.04827	0.000196142	0.0302216	-33.0889
1693	RPS10	-5.04774	0.000189034	0.0302328	-33.0766
1694	PAIP2	-5.04549	1.23707e-13	0.0302801	-33.025
1695	ZNF322	-5.04507	0.000190759	0.0302889	-33.0154
1696	C8orf82	-5.04497	8.07659e-06	0.0302908	-33.0133
1697	SLC31A2	-5.04397	0.000200464	0.0303119	-32.9904
1698	ZNF761	-5.04334	0.000229309	0.0303251	-32.976
1699	PXYLP1	-5.04279	0.000207735	0.0303368	-32.9632
1700	PKD1P4	-5.04137	0.000308967	0.0303665	-32.931
1701	BCHE	-5.03919	0.000219652	0.0304125	-32.8812
1702	PEG13	-5.03835	0.000223528	0.0304303	-32.862
1703	ACSL5	-5.03829	0.000207765	0.0304316	-32.8606
1704	ROGDI	-5.03763	1.55283e-05	0.0304454	-32.8456
1705	NADK2	-5.03755	2.06686e-12	0.0304472	-32.8438
1706	ABHD16A	-5.03593	0.000254193	0.0304813	-32.807
1707	RFTN1	-5.03402	1.7815e-09	0.0305218	-32.7635
1708	SOX9	-5.03265	0.000235976	0.0305507	-32.7325
1709	MUC20	-5.03162	0.00074548	0.0305726	-32.709
1710	PSMB9	-5.03115	0.000218145	0.0305826	-32.6984
1711	PPP1R14A	-5.02926	0.000438	0.0306226	-32.6556
1712	TRAPPC6A	-5.02826	0.000308062	0.0306439	-32.633
1713	LINC00310	-5.02756	0.000378707	0.0306586	-32.6173
1714	THY1	-5.02654	0.0020226	0.0306804	-32.5941
1715	HS3ST5	-5.02635	0.000410784	0.0306845	-32.5897
1716	LINC02614	-5.02383	0.000263952	0.0307381	-32.5329
1717	SLC39A3	-5.02111	0.000226974	0.0307961	-32.4716
1718	CDK2	-5.01805	0.000221839	0.0308614	-32.4029
1719	DNM3OS	-5.01771	0.0003376	0.0308688	-32.3952
1720	SP4	-5.01571	2.53889e-09	0.0309115	-32.3505
1721	ZRANB1	-5.0141	4.11871e-16	0.030946	-32.3143
1722	UQCRC2	-5.01409	2.12055e-19	0.0309463	-32.3141
1723	RPL9P16	-5.01373	0.000282752	0.0309541	-32.3059
1724	SRPX	-5.0132	0.000418821	0.0309655	-32.294
1725	PLCXD1	-5.01181	0.000603266	0.0309952	-32.2631
1726	RBKS	-5.01116	0.000226732	0.0310092	-32.2485
1727	RIOX1	-5.00962	0.000224844	0.0310422	-32.2142
1728	LINC00680	-5.00663	0.000264151	0.0311068	-32.1473
1729	RFLNB	-5.00424	5.88069e-07	0.0311582	-32.0943
1730	TMEM179B	-5.00385	0.000243875	0.0311667	-32.0856
1731	MAGI1-IT1	-4.99963	0.000315633	0.0312581	-31.9917
1732	FGF7	-4.99786	0.000266443	0.0312964	-31.9526
1733	C22orf39	-4.9975	2.75318e-12	0.0313043	-31.9445
1734	HSPA1L	-4.99571	0.000317906	0.031343	-31.9051
1735	MIR1-1	-4.99557	0.000666129	0.0313461	-31.9019
1736	PLP1	-4.99523	0.00204237	0.0313536	-31.8943
1737	BMERB1	-4.99502	1.53154e-08	0.0313581	-31.8897
1738	CD99P1	-4.99459	0.000288874	0.0313674	-31.8802
1739	CD84	-4.9923	0.000382766	0.0314172	-31.8297
1740	C19orf44	-4.98956	0.000269849	0.031477	-31.7692
1741	SNORD3A	-4.98783	1.52221e-06	0.0315147	-31.7312
1742	KLF11	-4.98708	1.73336e-07	0.031531	-31.7148
1743	TIMP1	-4.98581	0.000444032	0.0315588	-31.6869
1744	SHB	-4.98264	0.000302443	0.0316282	-31.6173
1745	CLN8-AS1	-4.98047	0.000276392	0.0316759	-31.5697
1746	DET1	-4.97702	0.000277326	0.0317517	-31.4944
1747	TMCO6	-4.97439	0.000396558	0.0318096	-31.437
1748	PFDN6	-4.97427	0.000279735	0.0318123	-31.4344
1749	WASH2P	-4.97333	0.000282983	0.0318331	-31.4138
1750	UBE2QL1	-4.9724	2.75341e-06	0.0318535	-31.3937
1751	GBA1	-4.96823	0.000271325	0.0319458	-31.303
1752	ZNF571	-4.96639	0.000257621	0.0319865	-31.2632
1753	ABCB6	-4.96464	0.000337391	0.0320254	-31.2252
1754	UBE2A	-4.9608	2.74791e-12	0.0321108	-31.1421
1755	MRPL45P2	-4.95883	0.000389985	0.0321547	-31.0997
1756	GLIS2	-4.95607	0.000435139	0.0322162	-31.0403
1757	CACFD1	-4.95009	0.000289528	0.0323499	-30.912
1758	ADAM20P1	-4.95009	0.00031334	0.03235	-30.9119
1759	IDI2	-4.94233	7.29581e-07	0.0325246	-30.746
1760	ZNF205	-4.94184	0.000458269	0.0325354	-30.7357
1761	CNPY2	-4.93999	0.000295738	0.0325773	-30.6962
1762	ZNF707	-4.93992	0.00030027	0.032579	-30.6946
1763	NDUFA6-DT	-4.93305	0.000327265	0.0327344	-30.5489
1764	FBXL22	-4.93221	0.000474864	0.0327534	-30.5312
1765	RAMAC	-4.93021	0.000305612	0.0327989	-30.4888
1766	STAG3L3	-4.92864	0.000355539	0.0328347	-30.4556
1767	SHPRH	-4.9268	3.82722e-15	0.0328765	-30.4169
1768	ANKRD13B	-4.92324	0.000300968	0.0329578	-30.3419
1769	COG5	-4.92308	2.15583e-12	0.0329614	-30.3386
1770	ZBED6	-4.919	0.000318346	0.0330547	-30.2529
1771	NF1	-4.91853	2.1751e-16	0.0330655	-30.243
1772	ZNF818P	-4.91752	0.000516873	0.0330888	-30.2217
1773	ZCCHC24	-4.91449	1.1868e-12	0.0331581	-30.1585
1774	DBNDD2	-4.91283	0.000562263	0.0331964	-30.1237
1775	RBM12B	-4.9048	8.39805e-13	0.0333818	-29.9565
1776	CCDC125	-4.90462	1.5255e-05	0.0333857	-29.9529
1777	LSM7	-4.90429	0.000375084	0.0333936	-29.9459
1778	CYB5R3	-4.90419	1.47594e-14	0.0333958	-29.9439
1779	DDN	-4.90272	1.89405e-05	0.0334299	-29.9133
1780	GAS6	-4.9025	2.52234e-11	0.0334349	-29.9089
1781	LRP5L	-4.90202	0.000456412	0.033446	-29.8989
1782	SCUBE3-AS1	-4.90064	0.000382397	0.0334781	-29.8702
1783	FAM117A	-4.9005	0.000499236	0.0334813	-29.8675
1784	CUL5	-4.89982	2.78041e-19	0.0334971	-29.8533
1785	NPR2	-4.89672	9.28213e-08	0.0335691	-29.7893
1786	HLA-DMB	-4.89622	0.000362578	0.0335809	-29.7788
1787	NAALAD2	-4.89597	0.000479113	0.0335867	-29.7737
1788	ZNF552	-4.89413	0.000355293	0.0336294	-29.7359
1789	ABLIM3	-4.8887	8.62074e-14	0.0337563	-29.6241
1790	ZNF174	-4.88816	0.000373991	0.0337689	-29.6131
1791	MANEA	-4.88814	0.000377996	0.0337693	-29.6127
1792	GPX8	-4.88707	0.000571497	0.0337944	-29.5907
1793	FBXO31	-4.887	1.16465e-14	0.0337961	-29.5892
1794	ZNF204P	-4.88377	0.000865206	0.0338717	-29.5232
1795	DHRS7	-4.88277	1.13229e-13	0.0338952	-29.5027
1796	ERG28	-4.88277	0.000399451	0.0338953	-29.5026
1797	ALDH1A3	-4.88236	0.00156483	0.0339049	-29.4942
1798	ZNF100	-4.88233	1.39294e-06	0.0339057	-29.4936
1799	DCK	-4.876	1.63006e-05	0.0340548	-29.3644
1800	SAMD9	-4.87577	2.16215e-05	0.0340603	-29.3597
1801	FAT4	-4.87541	4.69837e-12	0.0340688	-29.3524
1802	C1RL-AS1	-4.87423	0.000695295	0.0340965	-29.3285
1803	FNBP4	-4.87293	3.95923e-15	0.0341272	-29.3021
1804	DHRS1	-4.87114	0.000604533	0.0341696	-29.2657
1805	TOMM5	-4.87092	0.000378279	0.0341748	-29.2613
1806	PKD1P5	-4.86942	0.00259264	0.0342105	-29.2308
1807	PRSS43P	-4.86891	0.00187536	0.0342225	-29.2205
1808	ZNF543	-4.86728	1.24438e-06	0.0342612	-29.1876
1809	WFS1	-4.86456	3.49847e-07	0.0343259	-29.1325
1810	LILRB5	-4.86242	0.000740723	0.0343768	-29.0893
1811	CLTC	-4.86075	5.42218e-16	0.0344167	-29.0557
1812	TIGAR	-4.86021	0.00113197	0.0344296	-29.0448
1813	DDIT3	-4.85813	2.07155e-05	0.0344791	-29.0031
1814	PEX1	-4.854	1.21123e-10	0.0345781	-28.92
1815	NRIP2	-4.85075	0.000788708	0.0346561	-28.8549
1816	EIF4BP6	-4.85051	0.000537649	0.0346618	-28.8502
1817	RABL2B	-4.84959	0.000532404	0.034684	-28.8318
1818	TAF6	-4.84895	7.79335e-09	0.0346994	-28.819
1819	LIPT1	-4.84861	0.000397782	0.0347075	-28.8122
1820	JMJD7-PLA2G4B	-4.84817	2.30091e-05	0.0347181	-28.8035
1821	FASTKD3	-4.84292	0.000394115	0.0348447	-28.6988
1822	ITGA9-AS1	-4.84271	0.000783819	0.0348497	-28.6946
1823	EP400	-4.83989	3.24774e-14	0.0349179	-28.6386
1824	SALL2	-4.83869	0.000515066	0.0349469	-28.6148
1825	PEX5	-4.8384	1.94409e-13	0.0349539	-28.6091
1826	UBTF	-4.8363	8.20982e-14	0.0350049	-28.5674
1827	RAVER1	-4.83578	0.000509624	0.0350176	-28.5571
1828	CFD	-4.83572	1.07367e-08	0.0350189	-28.556
1829	SRD5A3	-4.8344	0.000451374	0.0350509	-28.5299
1830	SNORA74B	-4.83435	0.000746464	0.0350521	-28.5289
1831	ADAMTSL4-AS1	-4.83202	0.000544516	0.0351089	-28.4828
1832	RECQL	-4.82858	6.55578e-09	0.0351928	-28.4149
1833	PPIH	-4.82833	0.000509075	0.0351988	-28.41
1834	CLEC3B	-4.82676	0.000154139	0.0352372	-28.3791
1835	SNORD15B	-4.82671	0.000583749	0.0352383	-28.3782
1836	CNPY2-AS1	-4.82518	0.000507686	0.0352758	-28.3481
1837	SNRK	-4.82505	1.95762e-10	0.035279	-28.3455
1838	SNHG20	-4.82419	2.84384e-05	0.0353001	-28.3286
1839	S100A11	-4.82395	0.000639011	0.0353058	-28.3239
1840	TERF2IPP1	-4.82044	0.000477345	0.0353918	-28.2551
1841	CLUHP3	-4.8196	0.000541473	0.0354125	-28.2386
1842	SYNC	-4.81888	2.03223e-14	0.0354301	-28.2246
1843	TNNT3	-4.81855	5.67206e-21	0.0354382	-28.2182
1844	LINC00921	-4.81808	0.00055781	0.0354497	-28.209
1845	USP3	-4.81613	1.02077e-08	0.0354976	-28.1709
1846	GOLGA8A	-4.81242	4.21649e-08	0.0355891	-28.0985
1847	RPS6KB2	-4.81188	7.76531e-10	0.0356025	-28.0879
1848	ZNF836	-4.81059	0.000552723	0.0356343	-28.0629
1849	DMXL2	-4.80996	6.70483e-05	0.0356499	-28.0506
1850	KRT18P31	-4.8094	0.000520339	0.0356636	-28.0398
1851	FAM86DP	-4.80692	0.000556332	0.0357251	-27.9915
1852	DNAJC14	-4.80689	2.52308e-05	0.0357257	-27.9911
1853	ZNF410	-4.80636	0.000448792	0.0357388	-27.9808
1854	DSP	-4.80565	0.0036405	0.0357565	-27.9669
1855	C11orf96	-4.80481	0.000950485	0.0357773	-27.9507
1856	NUMA1	-4.80404	6.62274e-23	0.0357963	-27.9358
1857	REEP5	-4.80262	1.48259e-14	0.0358316	-27.9083
1858	DHRS4L2	-4.80235	0.000698779	0.0358385	-27.903
1859	FAHD2CP	-4.80165	0.000465987	0.0358558	-27.8895
1860	SLC46A1	-4.80119	2.88918e-05	0.0358672	-27.8806
1861	CARHSP1	-4.79212	2.63066e-06	0.0360933	-27.706
1862	RPS4XP5	-4.78793	0.00191985	0.0361984	-27.6255
1863	MT-TD	-4.78683	6.87126e-05	0.036226	-27.6044
1864	SLC25A29	-4.78678	7.18546e-09	0.0362273	-27.6035
1865	TADA2A	-4.7857	3.75489e-07	0.0362544	-27.5828
1866	ZNF182	-4.7853	0.00048657	0.0362645	-27.5752
1867	ZNF580	-4.78489	0.000588258	0.0362748	-27.5673
1868	OSGIN2	-4.78448	1.02975e-08	0.0362851	-27.5595
1869	ZNF593	-4.78285	0.000571776	0.0363261	-27.5284
1870	CEP76	-4.78271	0.000479113	0.0363295	-27.5258
1871	HOXA5	-4.78268	0.000535521	0.0363303	-27.5252
1872	TMEM141	-4.78061	2.57769e-05	0.0363826	-27.4857
1873	ARL8B	-4.78013	2.00662e-11	0.0363945	-27.4766
1874	PMS2P3	-4.78013	0.000610559	0.0363947	-27.4765
1875	STIMATE	-4.77874	0.00106661	0.0364298	-27.4501
1876	DXO	-4.77854	0.000489362	0.0364348	-27.4463
1877	RBFADN	-4.77755	0.00137276	0.0364598	-27.4275
1878	P2RY8	-4.77583	0.000541041	0.0365032	-27.3949
1879	SESN2	-4.76719	0.00095315	0.0367225	-27.2313
1880	UTP4	-4.76689	6.57043e-10	0.0367302	-27.2256
1881	DUSP8P5	-4.7633	0.000613375	0.0368217	-27.1579
1882	RWDD3	-4.76218	0.000611405	0.0368502	-27.1369
1883	TMED10	-4.75818	6.36522e-14	0.0369526	-27.0617
1884	LINC00654	-4.75815	0.000809998	0.0369534	-27.0611
1885	TCTN2	-4.75754	0.000639368	0.036969	-27.0497
1886	ANAPC10	-4.75589	0.000564404	0.0370112	-27.0188
1887	GPS2	-4.7551	0.000527033	0.0370316	-27.004
1888	FBXO6	-4.75509	0.000859238	0.0370318	-27.0039
1889	PIK3C2B	-4.75384	6.82831e-14	0.0370639	-26.9804
1890	ZNF430	-4.75358	3.61764e-05	0.0370707	-26.9754
1891	MS4A7	-4.75118	0.000592375	0.0371323	-26.9308
1892	HNRNPA1P66	-4.74852	0.00294472	0.0372007	-26.8812
1893	TGIF2	-4.74814	0.000903272	0.0372106	-26.8741
1894	GCNT2	-4.74768	0.00154099	0.0372226	-26.8654
1895	MRPL38	-4.74686	0.000556048	0.0372436	-26.8502
1896	ATP6V0C	-4.74597	0.000779044	0.0372666	-26.8337
1897	MICOS10	-4.74503	5.52504e-08	0.0372911	-26.8161
1898	ANKHD1-EIF4EBP3	-4.74144	0.000716818	0.0373839	-26.7495
1899	WHAMMP2	-4.74032	0.000627516	0.0374128	-26.7288
1900	PRMT9	-4.7396	3.36259e-06	0.0374315	-26.7155
1901	TIGD7	-4.73926	3.30385e-05	0.0374404	-26.7091
1902	AP4B1	-4.73144	3.38827e-08	0.0376439	-26.5647
1903	DUS4L	-4.73119	0.000639696	0.0376505	-26.5601
1904	PCDHGC4	-4.72781	0.00095625	0.0377386	-26.498
1905	FBXO11	-4.72609	2.43912e-13	0.0377838	-26.4664
1906	SYTL4	-4.72109	5.76327e-05	0.037915	-26.3748
1907	BCAR1	-4.72082	3.1352e-13	0.037922	-26.3699
1908	GCDH	-4.71906	5.36241e-09	0.0379682	-26.3378
1909	TARDBP	-4.71884	5.94208e-14	0.0379742	-26.3337
1910	ANKRD42-DT	-4.71836	5.69515e-05	0.0379869	-26.3249
1911	ZSWIM8	-4.71796	2.21196e-14	0.0379974	-26.3176
1912	CD151	-4.71795	1.28762e-11	0.0379976	-26.3174
1913	HSPA7	-4.71257	0.00129099	0.0381395	-26.2195
1914	ST6GALNAC2	-4.71255	0.00147161	0.0381399	-26.2192
1915	MIEF2	-4.7113	3.73349e-12	0.0381732	-26.1964
1916	FUT4	-4.7103	0.000860359	0.0381994	-26.1784
1917	ERCC6	-4.70957	2.2604e-12	0.0382189	-26.1651
1918	IFITM2	-4.70935	5.42332e-05	0.0382247	-26.1611
1919	ZNF354A	-4.70932	0.000661323	0.0382254	-26.1606
1920	FBXL14	-4.70423	0.000639368	0.0383606	-26.0684
1921	LINC00235	-4.70359	0.000741367	0.0383777	-26.0568
1922	MED26	-4.70003	0.000673754	0.0384726	-25.9926
1923	CCT4	-4.69861	1.14193e-13	0.0385103	-25.9671
1924	DPM2	-4.69409	0.000657899	0.0386312	-25.8858
1925	CAST	-4.69386	6.64749e-23	0.0386373	-25.8818
1926	FBXO44	-4.69364	0.00079568	0.0386433	-25.8777
1927	DNAJC25	-4.69272	0.000672495	0.0386678	-25.8613
1928	ZC3HAV1L	-4.69254	0.000745397	0.0386728	-25.858
1929	PTPMT1	-4.69117	0.000724232	0.0387095	-25.8334
1930	DNAJC18	-4.69073	2.03338e-07	0.0387212	-25.8256
1931	MIER3	-4.68732	5.31671e-09	0.0388128	-25.7647
1932	RPSAP36	-4.68695	0.000732853	0.0388229	-25.758
1933	PYROXD1	-4.68333	2.45457e-08	0.0389203	-25.6935
1934	MYCBP	-4.6827	0.00071643	0.0389375	-25.6822
1935	LENG8-AS1	-4.67994	0.00134972	0.0390119	-25.6332
1936	KCTD11	-4.6798	0.000783076	0.0390158	-25.6307
1937	ABHD15	-4.67932	0.000903844	0.0390287	-25.6222
1938	MACROH2A1	-4.67843	3.96231e-13	0.0390528	-25.6064
1939	XNDC1N	-4.6778	0.000888797	0.0390699	-25.5952
1940	MIR133A2	-4.67529	0.00157713	0.039138	-25.5506
1941	AZI2	-4.67475	5.84804e-10	0.0391526	-25.5411
1942	TAS2R14	-4.67112	0.000938761	0.0392511	-25.477
1943	PIGW	-4.67096	0.000735411	0.0392554	-25.4742
1944	CREB3L4	-4.67041	0.000861773	0.0392705	-25.4644
1945	EOLA1-DT	-4.66984	0.000900582	0.039286	-25.4543
1946	CCDC47	-4.66753	3.26495e-13	0.039349	-25.4136
1947	AJUBA	-4.66667	0.00124624	0.0393724	-25.3985
1948	MIR600HG	-4.66539	8.88719e-05	0.0394073	-25.376
1949	KLF4	-4.66453	4.14102e-05	0.0394309	-25.3608
1950	FAM20C	-4.6642	9.24195e-10	0.0394399	-25.355
1951	CEACAM1	-4.66217	0.000952115	0.0394956	-25.3193
1952	DOLK	-4.6595	0.000779044	0.0395685	-25.2726
1953	DTD2	-4.65687	0.000735862	0.0396409	-25.2264
1954	DERL1	-4.6563	1.17374e-11	0.0396566	-25.2165
1955	LRRC37A4P	-4.65588	0.0015147	0.0396681	-25.2092
1956	CCT6P3	-4.6547	0.0012102	0.0397004	-25.1886
1957	TAS2R19	-4.65433	0.000948596	0.0397106	-25.1822
1958	SNORA12	-4.6537	0.000947358	0.0397281	-25.1711
1959	BTN2A2	-4.65119	0.000796264	0.0397971	-25.1275
1960	COPG2IT1	-4.64978	0.000855451	0.0398362	-25.1028
1961	PIKFYVE	-4.64923	9.37866e-13	0.0398512	-25.0934
1962	CYFIP1	-4.64917	4.85588e-07	0.0398529	-25.0923
1963	ZCWPW2	-4.64711	0.00100878	0.03991	-25.0564
1964	ZNF581	-4.64708	0.00084228	0.0399108	-25.0559
1965	EEF2KMT	-4.64604	0.000779897	0.0399395	-25.0379
1966	CRACR2B	-4.64466	0.00125635	0.0399776	-25.014
1967	HERC3	-4.64407	0.00114994	0.0399941	-25.0037
1968	SUV39H1	-4.64313	0.000994302	0.0400202	-24.9874
1969	GIGYF2	-4.64295	5.22344e-14	0.0400252	-24.9842
1970	TYRO3P	-4.64053	0.000836354	0.0400923	-24.9424
1971	PSMC1	-4.63952	8.7985e-10	0.0401205	-24.9249
1972	TRAPPC14	-4.63875	0.000934336	0.0401419	-24.9116
1973	TNFSF12	-4.63823	0.00106516	0.0401564	-24.9026
1974	H2BC12	-4.63809	0.000821392	0.0401602	-24.9003
1975	THAP9	-4.63655	6.167e-08	0.0402031	-24.8737
1976	ACO2	-4.63508	1.92629e-22	0.0402441	-24.8484
1977	C1orf74	-4.63478	0.000895874	0.0402525	-24.8432
1978	DHRS12	-4.63423	0.000831074	0.0402678	-24.8338
1979	EDRF1	-4.63326	2.08105e-09	0.0402949	-24.817
1980	ZNF503	-4.63251	0.00102328	0.0403158	-24.8042
1981	GOLGA2P10	-4.62683	0.000950775	0.0404749	-24.7067
1982	RYR3	-4.6245	4.31411e-08	0.0405403	-24.6668
1983	CNGA1	-4.6212	0.00209006	0.0406332	-24.6104
1984	NOSTRIN	-4.6202	8.27574e-05	0.0406612	-24.5935
1985	NFKBIB	-4.61999	9.32693e-05	0.0406673	-24.5898
1986	PRUNE2	-4.61874	2.85197e-05	0.0407024	-24.5686
1987	PDXDC1	-4.61864	3.47733e-13	0.0407052	-24.5669
1988	UBE2Q2P2	-4.61791	0.00105416	0.0407259	-24.5544
1989	POLR1H	-4.61548	0.000860977	0.0407945	-24.5131
1990	ICAM3	-4.61443	0.00104749	0.0408242	-24.4953
1991	ZNF468	-4.6123	0.000900582	0.0408845	-24.4591
1992	SNED1	-4.60731	1.40577e-12	0.0410261	-24.3747
1993	SLC19A1	-4.60632	0.00132457	0.0410543	-24.358
1994	SEPSECS-AS1	-4.60224	0.00126155	0.0411706	-24.2892
1995	POLD4	-4.60096	0.00102581	0.0412072	-24.2676
1996	SCRIB	-4.60088	5.81246e-13	0.0412094	-24.2663
1997	PI4KAP1	-4.60056	0.00360092	0.0412186	-24.2609
1998	APOBEC3C	-4.60008	0.00109555	0.0412322	-24.2529
[truncated: 502 more rows]

## Sheet: up
List of up-regulated genes in muscle sample from patients with Bruck syndrome
	gene	log2FoldChange	padj	FC	FC_sig
1	MT-TY	8.86806	1.20804e-28	467.252	467.252
2	LINC02997	8.70613	2.41576e-46	417.645	417.645
3	RPL3P4	8.38849	5.9735e-40	335.109	335.109
4	MT-TN	8.32092	1.90496e-26	319.776	319.776
5	MT-ND3	8.00497	1.15645e-62	256.883	256.883
6	RPL7P9	7.83057	9.51099e-50	227.634	227.634
7	RPS15P4	7.53722	8.45152e-78	185.75	185.75
8	PTPRQ	7.39762	9.31734e-48	168.618	168.618
9	RPL13AP5	7.36056	7.48103e-105	164.342	164.342
10	RPS23P8	6.87922	1.51301e-16	117.72	117.72
11	RPS3AP6	6.87748	1.2667e-68	117.579	117.579
12	RPL6P27	6.8392	1.76072e-44	114.5	114.5
13	RPL10P16	6.71596	1.0195e-35	105.125	105.125
14	TSNAXIP1	6.43532	2.55675e-28	86.5413	86.5413
15	MT-RNR2	6.36926	3.41362e-22	82.6681	82.6681
16	SNHG25	6.31953	2.66439e-22	79.867	79.867
17	MT-TC	6.27606	4.47278e-15	77.4964	77.4964
18	MT-TV	6.2197	9.57424e-05	74.5277	74.5277
19	DTL	6.13748	1.77448e-32	70.3989	70.3989
20	SLC35F1	6.11573	2.80076e-14	69.3456	69.3456
21	CHRNA10	6.08843	1.76024e-33	68.0456	68.0456
22	MT-TL1	6.01452	1.69439e-11	64.6472	64.6472
23	PDCL3P4	5.89085	8.94089e-23	59.3368	59.3368
24	FAM131B	5.84587	1.69869e-31	57.5153	57.5153
25	NKAIN3	5.78323	1.08206e-16	55.0712	55.0712
26	APOC1	5.77722	4.08777e-25	54.8424	54.8424
27	ROBO2	5.64541	2.1871e-19	50.054	50.054
28	PLAC9	5.64463	7.74656e-23	50.0267	50.0267
29	KCNIP1	5.58884	1.6311e-19	48.1293	48.1293
30	NCR3LG1	5.54983	2.88483e-22	46.8454	46.8454
31	FBXL13	5.52113	1.11977e-15	45.9225	45.9225
32	KIAA0825	5.5202	5.37199e-14	45.893	45.893
33	MT-ND2	5.45754	2.33921e-33	43.9423	43.9423
34	FGF14	5.40031	4.713e-12	42.2334	42.2334
35	MT-ND6	5.31164	1.76993e-18	39.7158	39.7158
36	MT-CO2	5.26549	4.9708e-49	38.4654	38.4654
37	EIF3FP3	5.2649	1.79952e-11	38.4496	38.4496
38	MT-RNR1	5.21801	1.40625e-15	37.2201	37.2201
39	CCSER1	5.20504	1.99108e-21	36.887	36.887
40	MT-ND1	5.1902	1.76063e-41	36.5095	36.5095
41	ASB16-AS1	5.13104	1.04204e-19	35.0426	35.0426
42	TRO	5.12715	2.65422e-23	34.9484	34.9484
43	MT-ATP6	5.12671	4.96138e-35	34.9377	34.9377
44	FRZB	5.09875	3.58326e-17	34.2671	34.2671
45	EPS15-AS1	5.0563	4.40118e-09	33.2735	33.2735
46	DGKI	5.01954	9.96104e-09	32.4364	32.4364
47	DAB1	4.91751	3.22543e-12	30.2217	30.2217
48	EXO5-DT	4.90963	8.2389e-13	30.057	30.057
49	FXYD4	4.90294	2.15853e-08	29.918	29.918
50	MT-ND4	4.88594	2.41517e-32	29.5675	29.5675
51	RPL14P1	4.87739	6.88656e-10	29.3928	29.3928
52	COX6A2	4.80176	9.31021e-49	27.8916	27.8916
53	SUMF2	4.78448	3.97383e-43	27.5596	27.5596
54	H2AZ1-DT	4.73003	3.18307e-14	26.5387	26.5387
55	CCDC26	4.72567	8.1684e-07	26.4587	26.4587
56	PATJ-DT	4.72359	1.1828e-09	26.4207	26.4207
57	SKAP1	4.69824	8.14355e-10	25.9604	25.9604
58	DENND6B	4.69087	1.16721e-07	25.8282	25.8282
59	CLVS1	4.68377	1.99058e-05	25.7014	25.7014
60	CALCRL-AS1	4.66115	9.64845e-07	25.3015	25.3015
61	RBP7	4.62092	8.19758e-15	24.6057	24.6057
62	TNNC2	4.59585	7.24948e-33	24.1818	24.1818
63	LINC02648	4.58614	6.15826e-08	24.0196	24.0196
64	LINC00844	4.56872	2.2681e-10	23.7313	23.7313
65	RPL27A	4.54009	3.65851e-43	23.2649	23.2649
66	GRIK2	4.51964	2.9848e-07	22.9376	22.9376
67	RPL39	4.48509	7.50653e-46	22.3948	22.3948
68	SOX8	4.47547	7.00867e-13	22.246	22.246
69	FCER1G	4.43713	2.09504e-11	21.6625	21.6625
70	CD52	4.42992	3.73393e-09	21.5546	21.5546
71	S100A13	4.40338	8.8515e-18	21.1617	21.1617
72	ATP5F1E	4.37014	2.64269e-37	20.6796	20.6796
73	MZT2A	4.36179	1.02518e-30	20.5602	20.5602
74	LINC03125	4.36001	0.000159104	20.5349	20.5349
75	HBA2	4.35134	2.0028e-06	20.412	20.412
76	SLC26A7	4.33346	0.0001087	20.1605	20.1605
77	S100A4	4.32192	2.56102e-14	19.9999	19.9999
78	RABAC1	4.29198	4.45545e-21	19.5891	19.5891
79	TG	4.28433	9.62288e-06	19.4855	19.4855
80	LINC01497	4.2789	6.4989e-07	19.4123	19.4123
81	NCAL1	4.26417	1.06339e-07	19.2151	19.2151
82	C16orf95	4.26069	3.74411e-06	19.1689	19.1689
83	TRPM3	4.25735	2.9669e-05	19.1245	19.1245
84	ANKDD1A	4.24655	2.39966e-10	18.9818	18.9818
85	STPG2	4.2313	0.000174144	18.7823	18.7823
86	SATB1-AS1	4.22098	0.000479113	18.6484	18.6484
87	TMEM59L	4.17342	8.18873e-09	18.0437	18.0437
88	HCFC1R1	4.15325	2.52333e-15	17.7931	17.7931
89	PKN2-AS1	4.14076	2.95092e-08	17.6397	17.6397
90	DRAIC	4.13851	5.88069e-07	17.6123	17.6123
91	BAIAP2L2	4.12937	2.00423e-06	17.501	17.501
92	VAMP5	4.11878	3.27776e-23	17.3731	17.3731
93	SHBG	4.11737	0.000135477	17.3561	17.3561
94	SEZ6L2	4.11075	0.000159945	17.2766	17.2766
95	LINC01956	4.09456	1.07927e-05	17.0838	17.0838
96	NHSL1-AS1	4.08972	1.04414e-07	17.0266	17.0266
97	CLNK	4.08764	0.00311382	17.0021	17.0021
98	NRXN3	4.08583	1.28772e-07	16.9808	16.9808
99	GADD45G	4.07777	6.22137e-11	16.8862	16.8862
100	NAA38	4.07418	6.95279e-26	16.8442	16.8442
101	COX7A1	4.051	5.87198e-25	16.5758	16.5758
102	CRMP1	4.04435	9.15812e-07	16.4995	16.4995
103	RNF208	4.04311	2.85624e-10	16.4853	16.4853
104	ATP6AP1-DT	4.03236	3.16643e-06	16.3629	16.3629
105	XPNPEP2	4.01968	1.07421e-06	16.2197	16.2197
106	MMP17	4.01654	0.000155078	16.1845	16.1845
107	SUSD4	4.01542	3.51002e-09	16.1719	16.1719
108	STEAP1B	4.01432	1.5222e-09	16.1596	16.1596
109	CSMD1	4.00894	3.4432e-06	16.0994	16.0994
110	POLE2	4.00418	4.84471e-06	16.0464	16.0464
111	NDUFS6	4.00161	6.5662e-28	16.0179	16.0179
112	POLR2I	4.0008	4.59964e-26	16.0089	16.0089
